# Supplementary material for: Transcriptional profile of Trichomonas vaginalis in response to metronidazole
Source: BMC Genomics. 2023 Jun 12;24:318. doi: 10.1186/s12864-023-09339-9 (PMC10262402; doi:10.1186/s12864-023-09339-9)
Supplement: Supplementary file 7 — Supplementary Material 7 [file 12864_2023_9339_MOESM7_ESM.xlsx]

## Sheet: Upregulated DEGs
Supplementary Table S3. The total significantly upregulated DEGs by GO enrichment analysis
GO_class	GO ID	GO_term	Hit_number	Background number	P-Value	Q-Value	Gene IDs
Biological Process	GO:0008152	metabolic process	981	4768	1.22622e-05	0.00030813	Tva023535,Tva016311,Tva016907,Tva012020,Tva012728,Tva000881,Tva014956,Tva001782,Tva010633,Tva017234,Tva022375,Tva021391,Tva005566,Tva013629,Tva024670,Tva002937,Tva027869,Tva023126,Tva020348,Tva000887,Tva015446,Tva015001,Tva012114,Tva008306,Tva029266,Tva016753,Tva023207,Tva001059,Tva027050,Tva006290,Tva029830,Tva012362,Tva004574,Tva015765,Tva017956,Tva009837,Tva009823,Tva008666,Tva026239,Tva011171…
	GO:1901564	organonitrogen compound metabolic process	656	2841	9.04544e-12	4.8215e-10	Tva016907,Tva012020,Tva014956,Tva001782,Tva010633,Tva017234,Tva022375,Tva021391,Tva005566,Tva013629,Tva024670,Tva002937,Tva027869,Tva023126,Tva020348,Tva000887,Tva015001,Tva012114,Tva029266,Tva001059,Tva027050,Tva012362,Tva015765,Tva009837,Tva009823,Tva026239,Tva024112,Tva018521,Tva015626,Tva012424,Tva025361,Tva000752,Tva007238,Tva027809,Tva019509,Tva022055,Tva021303,Tva026094,Tva009805,Tva006979…
	GO:0043170	macromolecule metabolic process	652	3200	0.00340747	0.0461057	Tva016907,Tva012020,Tva014956,Tva001782,Tva010633,Tva017234,Tva022375,Tva021391,Tva005566,Tva013629,Tva024670,Tva002937,Tva027869,Tva020348,Tva015001,Tva029266,Tva023207,Tva001059,Tva027050,Tva006290,Tva029830,Tva015765,Tva017956,Tva009837,Tva009823,Tva024112,Tva018521,Tva015626,Tva012424,Tva025361,Tva000752,Tva027809,Tva019509,Tva022055,Tva021303,Tva026094,Tva009805,Tva025239,Tva021653,Tva000698…
	GO:0044260	cellular macromolecule metabolic process	600	2925	0.00290566	0.0396206	Tva016907,Tva012020,Tva014956,Tva001782,Tva010633,Tva017234,Tva022375,Tva005566,Tva013629,Tva024670,Tva002937,Tva027869,Tva020348,Tva015001,Tva029266,Tva023207,Tva001059,Tva006290,Tva029830,Tva015765,Tva017956,Tva009837,Tva009823,Tva024112,Tva018521,Tva015626,Tva012424,Tva025361,Tva000752,Tva027809,Tva019509,Tva022055,Tva021303,Tva026094,Tva009805,Tva025239,Tva021653,Tva000698,Tva023082,Tva021374…
	GO:0019538	protein metabolic process	556	2033	2.12374e-26	1.6242e-24	Tva016907,Tva012020,Tva014956,Tva001782,Tva010633,Tva017234,Tva022375,Tva021391,Tva005566,Tva013629,Tva024670,Tva002937,Tva027869,Tva020348,Tva015001,Tva029266,Tva001059,Tva027050,Tva015765,Tva009837,Tva009823,Tva024112,Tva018521,Tva015626,Tva012424,Tva025361,Tva000752,Tva027809,Tva019509,Tva022055,Tva021303,Tva026094,Tva009805,Tva025239,Tva021653,Tva000698,Tva023082,Tva021374,Tva023131,Tva025975…
	GO:0044267	cellular protein metabolic process	505	1755	2.27467e-29	1.9053e-27	Tva022742,Tva015372,Tva010719,Tva010415,Tva016907,Tva012020,Tva014956,Tva001782,Tva010633,Tva017234,Tva022375,Tva016615,Tva005566,Tva013629,Tva024670,Tva002937,Tva027869,Tva026477,Tva020348,Tva019853,Tva015001,Tva010073,Tva001440,Tva021952,Tva015963,Tva029266,Tva029511,Tva027896,Tva021473,Tva001059,Tva013039,Tva023500,Tva003203,Tva015765,Tva017479,Tva016922,Tva009837,Tva009823,Tva014107,Tva023694…
	GO:0009058	biosynthetic process	410	1614	5.20084e-13	3.26724e-11	Tva015372,Tva010415,Tva026761,Tva001782,Tva010633,Tva017234,Tva022375,Tva016615,Tva005566,Tva013629,Tva002937,Tva027869,Tva018748,Tva020348,Tva019853,Tva000887,Tva015446,Tva015001,Tva012114,Tva001440,Tva021952,Tva015963,Tva008306,Tva027896,Tva023207,Tva021473,Tva001059,Tva013039,Tva006290,Tva029830,Tva023500,Tva012362,Tva003203,Tva015765,Tva017479,Tva016922,Tva009823,Tva014107,Tva010025,Tva027536…
	GO:0044249	cellular biosynthetic process	399	1568	9.10535e-13	5.52286e-11	Tva015372,Tva010415,Tva026761,Tva001782,Tva010633,Tva017234,Tva022375,Tva016615,Tva005566,Tva013629,Tva002937,Tva027869,Tva018748,Tva020348,Tva019853,Tva000887,Tva015446,Tva015001,Tva012114,Tva001440,Tva021952,Tva015963,Tva008306,Tva027896,Tva023207,Tva021473,Tva001059,Tva013039,Tva006290,Tva029830,Tva023500,Tva012362,Tva003203,Tva015765,Tva017479,Tva016922,Tva009823,Tva014107,Tva010025,Tva027536…
	GO:1901576	organic substance biosynthetic process	399	1575	1.83748e-12	1.07737e-10	Tva015372,Tva010415,Tva026761,Tva001782,Tva010633,Tva017234,Tva022375,Tva016615,Tva005566,Tva013629,Tva002937,Tva027869,Tva018748,Tva020348,Tva019853,Tva000887,Tva015446,Tva015001,Tva012114,Tva001440,Tva021952,Tva015963,Tva008306,Tva027896,Tva023207,Tva021473,Tva001059,Tva013039,Tva006290,Tva029830,Tva023500,Tva012362,Tva003203,Tva015765,Tva017479,Tva016922,Tva009823,Tva014107,Tva027536,Tva012214…
	GO:0044271	cellular nitrogen compound biosynthetic process	354	818	4.64071e-64	5.44201e-62	Tva015372,Tva010415,Tva001782,Tva010633,Tva017234,Tva022375,Tva016615,Tva005566,Tva013629,Tva002937,Tva027869,Tva020348,Tva019853,Tva015446,Tva015001,Tva012114,Tva001440,Tva021952,Tva015963,Tva027896,Tva021473,Tva001059,Tva013039,Tva006290,Tva029830,Tva023500,Tva012362,Tva003203,Tva015765,Tva017479,Tva016922,Tva009823,Tva014107,Tva027536,Tva012214,Tva015626,Tva007872,Tva009875,Tva000752,Tva018092…
	GO:0010467	gene expression	352	804	2.97284e-65	3.73516e-63	Tva015372,Tva010415,Tva003420,Tva001782,Tva010633,Tva017234,Tva022375,Tva018066,Tva016615,Tva005566,Tva013629,Tva011942,Tva002937,Tva027869,Tva019468,Tva020348,Tva019853,Tva015001,Tva001440,Tva021952,Tva015963,Tva027896,Tva021473,Tva001059,Tva013039,Tva006290,Tva029830,Tva023500,Tva003203,Tva015765,Tva017956,Tva017479,Tva016922,Tva009823,Tva014107,Tva029653,Tva027536,Tva012214,Tva015626,Tva009875…
	GO:0034645	cellular macromolecule biosynthetic process	349	1355	7.01402e-12	3.97989e-10	Tva015372,Tva010415,Tva026761,Tva001782,Tva010633,Tva017234,Tva022375,Tva016615,Tva005566,Tva013629,Tva002937,Tva027869,Tva018748,Tva020348,Tva019853,Tva015001,Tva001440,Tva021952,Tva015963,Tva027896,Tva023207,Tva021473,Tva001059,Tva013039,Tva006290,Tva029830,Tva023500,Tva003203,Tva015765,Tva017479,Tva016922,Tva009823,Tva014107,Tva027536,Tva012214,Tva015626,Tva009875,Tva000752,Tva018092,Tva001674…
	GO:0009059	macromolecule biosynthetic process	349	1356	7.78036e-12	4.27676e-10	Tva015372,Tva010415,Tva026761,Tva001782,Tva010633,Tva017234,Tva022375,Tva016615,Tva005566,Tva013629,Tva002937,Tva027869,Tva018748,Tva020348,Tva019853,Tva015001,Tva001440,Tva021952,Tva015963,Tva027896,Tva023207,Tva021473,Tva001059,Tva013039,Tva006290,Tva029830,Tva023500,Tva003203,Tva015765,Tva017479,Tva016922,Tva009823,Tva014107,Tva027536,Tva012214,Tva015626,Tva009875,Tva000752,Tva018092,Tva001674…
	GO:1901566	organonitrogen compound biosynthetic process	337	551	3.07696e-114	4.92034e-112	Tva015372,Tva010415,Tva001782,Tva010633,Tva017234,Tva022375,Tva016615,Tva005566,Tva013629,Tva002937,Tva027869,Tva020348,Tva019853,Tva000887,Tva015001,Tva012114,Tva001440,Tva021952,Tva015963,Tva021473,Tva001059,Tva013039,Tva023500,Tva012362,Tva003203,Tva015765,Tva017479,Tva016922,Tva009823,Tva014107,Tva027536,Tva012214,Tva015626,Tva009875,Tva000752,Tva018092,Tva007238,Tva001674,Tva029861,Tva018136…
	GO:0006518	peptide metabolic process	310	442	1.86191e-129	4.6787e-127	Tva015372,Tva010415,Tva001782,Tva010633,Tva017234,Tva022375,Tva016615,Tva005566,Tva013629,Tva002937,Tva027869,Tva020348,Tva019853,Tva015001,Tva001440,Tva021952,Tva015963,Tva027896,Tva021473,Tva001059,Tva013039,Tva023500,Tva003203,Tva015765,Tva017479,Tva016922,Tva009823,Tva014107,Tva027536,Tva012214,Tva015626,Tva009875,Tva000752,Tva018092,Tva001674,Tva029861,Tva018136,Tva027809,Tva009177,Tva019509…
	GO:0043603	cellular amide metabolic process	310	447	2.94144e-127	5.74888e-125	Tva015372,Tva010415,Tva001782,Tva010633,Tva017234,Tva022375,Tva016615,Tva005566,Tva013629,Tva002937,Tva027869,Tva020348,Tva019853,Tva015001,Tva001440,Tva021952,Tva015963,Tva027896,Tva021473,Tva001059,Tva013039,Tva023500,Tva003203,Tva015765,Tva017479,Tva016922,Tva009823,Tva014107,Tva027536,Tva012214,Tva015626,Tva009875,Tva000752,Tva018092,Tva001674,Tva029861,Tva018136,Tva027809,Tva009177,Tva019509…
	GO:0006412	translation	308	436	5.38312e-130	3.1563e-127	Tva015372,Tva010415,Tva001782,Tva010633,Tva017234,Tva022375,Tva016615,Tva005566,Tva013629,Tva002937,Tva027869,Tva020348,Tva019853,Tva015001,Tva001440,Tva021952,Tva015963,Tva021473,Tva001059,Tva013039,Tva023500,Tva003203,Tva015765,Tva017479,Tva016922,Tva009823,Tva014107,Tva027536,Tva012214,Tva015626,Tva009875,Tva000752,Tva018092,Tva001674,Tva029861,Tva018136,Tva027809,Tva009177,Tva019509,Tva022055…
	GO:0043043	peptide biosynthetic process	308	437	1.52252e-129	4.46354e-127	Tva015372,Tva010415,Tva001782,Tva010633,Tva017234,Tva022375,Tva016615,Tva005566,Tva013629,Tva002937,Tva027869,Tva020348,Tva019853,Tva015001,Tva001440,Tva021952,Tva015963,Tva021473,Tva001059,Tva013039,Tva023500,Tva003203,Tva015765,Tva017479,Tva016922,Tva009823,Tva014107,Tva027536,Tva012214,Tva015626,Tva009875,Tva000752,Tva018092,Tva001674,Tva029861,Tva018136,Tva027809,Tva009177,Tva019509,Tva022055…
	GO:0043604	amide biosynthetic process	308	441	9.23056e-128	2.02957e-125	Tva015372,Tva010415,Tva001782,Tva010633,Tva017234,Tva022375,Tva016615,Tva005566,Tva013629,Tva002937,Tva027869,Tva020348,Tva019853,Tva015001,Tva001440,Tva021952,Tva015963,Tva021473,Tva001059,Tva013039,Tva023500,Tva003203,Tva015765,Tva017479,Tva016922,Tva009823,Tva014107,Tva027536,Tva012214,Tva015626,Tva009875,Tva000752,Tva018092,Tva001674,Tva029861,Tva018136,Tva027809,Tva009177,Tva019509,Tva022055…
	GO:0055085	transmembrane transport	70	268	0.00172874	0.024925	Tva002273,Tva020692,Tva023434,Tva022882,Tva022467,Tva011737,Tva023965,Tva012275,Tva004599,Tva013939,Tva003663,Tva027896,Tva015816,Tva011117,Tva001404,Tva025229,Tva019611,Tva023433,Tva022449,Tva003446,Tva025227,Tva021570,Tva003474,Tva025807,Tva023431,Tva003296,Tva009705,Tva015617,Tva018399,Tva011601,Tva022864,Tva008967,Tva013745,Tva015616,Tva027785,Tva003077,Tva026247,Tva028282,Tva013936,Tva007990…
	GO:0005975	carbohydrate metabolic process	67	204	9.62758e-07	3.32057e-05	Tva016311,Tva010935,Tva014163,Tva017024,Tva014255,Tva003534,Tva003363,Tva002421,Tva023126,Tva013803,Tva016753,Tva027761,Tva017413,Tva004169,Tva005695,Tva018633,Tva013487,Tva002778,Tva022111,Tva002645,Tva027760,Tva022982,Tva017480,Tva016970,Tva018316,Tva007552,Tva011383,Tva021813,Tva022363,Tva002037,Tva012507,Tva003361,Tva015655,Tva009786,Tva003360,Tva019466,Tva026727,Tva016577,Tva023029,Tva004293…
	GO:1901575	organic substance catabolic process	58	173	2.44356e-06	8.2658e-05	Tva003361,Tva009786,Tva012020,Tva011619,Tva003420,Tva021198,Tva008112,Tva002379,Tva010935,Tva026727,Tva003360,Tva018066,Tva023029,Tva001899,Tva016529,Tva004293,Tva014255,Tva003363,Tva003966,Tva012730,Tva008507,Tva007659,Tva026464,Tva012817,Tva018217,Tva027896,Tva009889,Tva006759,Tva005695,Tva018633,Tva013487,Tva002778,Tva002903,Tva022111,Tva015152,Tva003604,Tva019247,Tva021312,Tva007480,Tva015248…
	GO:0009056	catabolic process	58	182	1.42619e-05	0.000348426	Tva003361,Tva009786,Tva012020,Tva011619,Tva003420,Tva021198,Tva008112,Tva002379,Tva010935,Tva026727,Tva003360,Tva018066,Tva023029,Tva001899,Tva016529,Tva004293,Tva014255,Tva003363,Tva003966,Tva012730,Tva008507,Tva007659,Tva026464,Tva012817,Tva018217,Tva027896,Tva009889,Tva006759,Tva005695,Tva018633,Tva013487,Tva002778,Tva002903,Tva022111,Tva015152,Tva003604,Tva019247,Tva021312,Tva007480,Tva015248…
	GO:0019752	carboxylic acid metabolic process	47	160	0.000723918	0.0121274	Tva020083,Tva005171,Tva013076,Tva012728,Tva009862,Tva010935,Tva029119,Tva026727,Tva022117,Tva027499,Tva025863,Tva010746,Tva014255,Tva000886,Tva003966,Tva000887,Tva019111,Tva026464,Tva018217,Tva001450,Tva003151,Tva020983,Tva000285,Tva021473,Tva018633,Tva001781,Tva002778,Tva010265,Tva022111,Tva004701,Tva015086,Tva021636,Tva013787,Tva025860,Tva029918,Tva013793,Tva017480,Tva026910,Tva011473,Tva027187…
	GO:0043436	oxoacid metabolic process	47	161	0.000839792	0.0139358	Tva020083,Tva005171,Tva013076,Tva012728,Tva009862,Tva010935,Tva029119,Tva026727,Tva022117,Tva027499,Tva025863,Tva010746,Tva014255,Tva000886,Tva003966,Tva000887,Tva019111,Tva026464,Tva018217,Tva001450,Tva003151,Tva020983,Tva000285,Tva021473,Tva018633,Tva001781,Tva002778,Tva010265,Tva022111,Tva004701,Tva015086,Tva021636,Tva013787,Tva025860,Tva029918,Tva013793,Tva017480,Tva026910,Tva011473,Tva027187…
	GO:0006082	organic acid metabolic process	47	162	0.000971793	0.0153998	Tva020083,Tva005171,Tva013076,Tva012728,Tva009862,Tva010935,Tva029119,Tva026727,Tva022117,Tva027499,Tva025863,Tva010746,Tva014255,Tva000886,Tva003966,Tva000887,Tva019111,Tva026464,Tva018217,Tva001450,Tva003151,Tva020983,Tva000285,Tva021473,Tva018633,Tva001781,Tva002778,Tva010265,Tva022111,Tva004701,Tva015086,Tva021636,Tva013787,Tva025860,Tva029918,Tva013793,Tva017480,Tva026910,Tva011473,Tva027187…
	GO:0065008	regulation of biological quality	46	141	5.62529e-05	0.00126858	Tva013401,Tva003971,Tva028606,Tva027626,Tva014138,Tva006098,Tva005989,Tva016879,Tva016823,Tva017290,Tva012625,Tva020007,Tva016598,Tva023109,Tva007659,Tva007798,Tva020845,Tva025283,Tva029897,Tva024442,Tva001535,Tva027896,Tva014608,Tva018902,Tva025579,Tva001046,Tva015529,Tva006052,Tva015336,Tva024109,Tva011621,Tva012053,Tva008542,Tva003276,Tva029115,Tva025284,Tva002314,Tva025354,Tva009566,Tva026728…
	GO:0019725	cellular homeostasis	44	99	3.79185e-09	1.80266e-07	Tva013401,Tva003971,Tva028606,Tva027626,Tva014138,Tva006098,Tva005989,Tva016879,Tva016823,Tva017290,Tva020007,Tva016598,Tva023109,Tva007659,Tva007798,Tva020845,Tva025283,Tva029897,Tva024442,Tva001535,Tva014608,Tva018902,Tva025579,Tva001046,Tva015529,Tva006052,Tva015336,Tva024109,Tva011621,Tva012053,Tva008542,Tva003276,Tva029115,Tva025284,Tva002314,Tva025354,Tva009566,Tva026728,Tva012190,Tva003599…
	GO:0042592	homeostatic process	44	105	3.34499e-08	1.47096e-06	Tva013401,Tva003971,Tva028606,Tva027626,Tva014138,Tva006098,Tva005989,Tva016879,Tva016823,Tva017290,Tva020007,Tva016598,Tva023109,Tva007659,Tva007798,Tva020845,Tva025283,Tva029897,Tva024442,Tva001535,Tva014608,Tva018902,Tva025579,Tva001046,Tva015529,Tva006052,Tva015336,Tva024109,Tva011621,Tva012053,Tva008542,Tva003276,Tva029115,Tva025284,Tva002314,Tva025354,Tva009566,Tva026728,Tva012190,Tva003599…
	GO:0045454	cell redox homeostasis	43	92	8.29014e-10	4.16639e-08	Tva013401,Tva003971,Tva028606,Tva027626,Tva014138,Tva006098,Tva005989,Tva016879,Tva016823,Tva017290,Tva020007,Tva016598,Tva023109,Tva007798,Tva020845,Tva025283,Tva029897,Tva024442,Tva001535,Tva014608,Tva018902,Tva025579,Tva001046,Tva015529,Tva006052,Tva015336,Tva024109,Tva011621,Tva012053,Tva008542,Tva003276,Tva029115,Tva025284,Tva002314,Tva025354,Tva009566,Tva026728,Tva012190,Tva003599,Tva028510…
	GO:0009057	macromolecule catabolic process	33	100	0.000477281	0.00831225	Tva012020,Tva011619,Tva003420,Tva021198,Tva008112,Tva002379,Tva018066,Tva001899,Tva016529,Tva008507,Tva012730,Tva007659,Tva012817,Tva027896,Tva006759,Tva009889,Tva005695,Tva002903,Tva003604,Tva015152,Tva019247,Tva021312,Tva007480,Tva015248,Tva023440,Tva028029,Tva004714,Tva015474,Tva021303,Tva021451,Tva028769,Tva014696,Tva015098
	GO:0044265	cellular macromolecule catabolic process	29	83	0.000354389	0.00623371	Tva002903,Tva015152,Tva012020,Tva011619,Tva003604,Tva003420,Tva021198,Tva008112,Tva002379,Tva019247,Tva021312,Tva018066,Tva016529,Tva007480,Tva015248,Tva008507,Tva012730,Tva007659,Tva028029,Tva012817,Tva015474,Tva004714,Tva021303,Tva006759,Tva009889,Tva028769,Tva021451,Tva014696,Tva015098
	GO:0006974	cellular response to DNA damage stimulus	29	91	0.00188456	0.0269508	Tva002953,Tva026761,Tva001336,Tva001805,Tva023292,Tva013660,Tva004290,Tva028019,Tva024462,Tva014922,Tva028997,Tva002962,Tva026105,Tva003687,Tva008088,Tva011685,Tva027977,Tva014691,Tva007659,Tva001803,Tva006080,Tva008267,Tva009537,Tva021484,Tva023207,Tva021829,Tva001345,Tva023483,Tva001025
	GO:0044283	small molecule biosynthetic process	28	53	2.62179e-08	1.18249e-06	Tva017500,Tva027539,Tva002608,Tva026727,Tva022117,Tva002609,Tva010746,Tva019416,Tva000886,Tva000887,Tva002605,Tva007238,Tva008362,Tva012114,Tva008860,Tva017480,Tva016111,Tva009883,Tva003151,Tva027456,Tva000229,Tva025394,Tva018422,Tva000145,Tva025236,Tva000627,Tva012362,Tva006681
	GO:1901565	organonitrogen compound catabolic process	26	67	0.000101306	0.00204825	Tva015152,Tva012020,Tva003604,Tva021198,Tva008112,Tva002379,Tva019247,Tva021312,Tva001899,Tva016529,Tva007480,Tva015248,Tva008507,Tva012730,Tva028029,Tva012817,Tva027187,Tva015843,Tva004714,Tva027896,Tva021303,Tva006759,Tva009889,Tva028769,Tva021451,Tva015098
	GO:0030163	protein catabolic process	24	55	1.93274e-05	0.000459418	Tva015152,Tva012020,Tva003604,Tva021198,Tva008112,Tva002379,Tva019247,Tva021312,Tva001899,Tva016529,Tva007480,Tva015248,Tva008507,Tva012730,Tva028029,Tva012817,Tva004714,Tva027896,Tva021303,Tva006759,Tva009889,Tva028769,Tva021451,Tva015098
	GO:0006520	cellular amino acid metabolic process	24	73	0.00283604	0.0389734	Tva001781,Tva010265,Tva005171,Tva013076,Tva029119,Tva022117,Tva015086,Tva021636,Tva010746,Tva013787,Tva000886,Tva000887,Tva013793,Tva019111,Tva011473,Tva027187,Tva021563,Tva015843,Tva003151,Tva020983,Tva000285,Tva021473,Tva025236,Tva000627
	GO:0044257	cellular protein catabolic process	22	52	7.55336e-05	0.00164029	Tva015152,Tva012020,Tva003604,Tva021198,Tva008112,Tva002379,Tva019247,Tva021312,Tva016529,Tva007480,Tva015248,Tva008507,Tva012730,Tva028029,Tva012817,Tva004714,Tva021303,Tva009889,Tva006759,Tva028769,Tva021451,Tva015098
	GO:0051603	proteolysis involved in cellular protein catabolic process	22	52	7.55336e-05	0.00164029	Tva015152,Tva012020,Tva003604,Tva021198,Tva008112,Tva002379,Tva019247,Tva021312,Tva016529,Tva007480,Tva015248,Tva008507,Tva012730,Tva028029,Tva012817,Tva004714,Tva021303,Tva009889,Tva006759,Tva028769,Tva021451,Tva015098
	GO:0006855	drug transmembrane transport	18	46	0.00102632	0.0155629	Tva023960,Tva021570,Tva014347,Tva025807,Tva026369,Tva027887,Tva003296,Tva018399,Tva011737,Tva013742,Tva013745,Tva023389,Tva003077,Tva003155,Tva014351,Tva019611,Tva010453,Tva022449
	GO:0015893	drug transport	18	46	0.00102632	0.0155629	Tva023960,Tva021570,Tva014347,Tva025807,Tva026369,Tva027887,Tva003296,Tva018399,Tva011737,Tva013742,Tva013745,Tva023389,Tva003077,Tva003155,Tva014351,Tva019611,Tva010453,Tva022449
	GO:0042493	response to drug	18	47	0.00137524	0.0203282	Tva023960,Tva021570,Tva014347,Tva025807,Tva026369,Tva027887,Tva003296,Tva018399,Tva011737,Tva013742,Tva013745,Tva023389,Tva003077,Tva003155,Tva014351,Tva019611,Tva010453,Tva022449
	GO:0006511	ubiquitin-dependent protein catabolic process	17	43	0.00122793	0.0183044	Tva012730,Tva008507,Tva015152,Tva003604,Tva028029,Tva021198,Tva012817,Tva008112,Tva002379,Tva004714,Tva021303,Tva016529,Tva006759,Tva007480,Tva015248,Tva021451,Tva015098
	GO:0019941	modification-dependent protein catabolic process	17	44	0.00165562	0.024068	Tva012730,Tva008507,Tva015152,Tva003604,Tva028029,Tva021198,Tva012817,Tva008112,Tva002379,Tva004714,Tva021303,Tva016529,Tva006759,Tva007480,Tva015248,Tva021451,Tva015098
	GO:0043632	modification-dependent macromolecule catabolic process	17	44	0.00165562	0.024068	Tva012730,Tva008507,Tva015152,Tva003604,Tva028029,Tva021198,Tva012817,Tva008112,Tva002379,Tva004714,Tva021303,Tva016529,Tva006759,Tva007480,Tva015248,Tva021451,Tva015098
	GO:0006790	sulfur compound metabolic process	16	32	6.39792e-05	0.00142455	Tva015907,Tva010025,Tva007627,Tva022117,Tva010372,Tva010746,Tva000886,Tva000381,Tva000887,Tva015452,Tva003151,Tva008306,Tva005534,Tva014850,Tva000627,Tva025236
	GO:0006766	vitamin metabolic process	14	22	4.57379e-06	0.000143666	Tva017500,Tva008362,Tva007238,Tva002605,Tva012114,Tva027539,Tva008860,Tva016111,Tva009883,Tva002608,Tva002609,Tva000229,Tva000145,Tva012362
	GO:0006767	water-soluble vitamin metabolic process	14	22	4.57379e-06	0.000143666	Tva017500,Tva008362,Tva007238,Tva002605,Tva012114,Tva027539,Tva008860,Tva016111,Tva009883,Tva002608,Tva002609,Tva000229,Tva000145,Tva012362
	GO:0009110	vitamin biosynthetic process	14	22	4.57379e-06	0.000143666	Tva017500,Tva008362,Tva007238,Tva002605,Tva012114,Tva027539,Tva008860,Tva016111,Tva009883,Tva002608,Tva002609,Tva000229,Tva000145,Tva012362
	GO:0042364	water-soluble vitamin biosynthetic process	14	22	4.57379e-06	0.000143666	Tva017500,Tva008362,Tva007238,Tva002605,Tva012114,Tva027539,Tva008860,Tva016111,Tva009883,Tva002608,Tva002609,Tva000229,Tva000145,Tva012362
	GO:0006662	glycerol ether metabolic process	13	20	7.22984e-06	0.000211955	Tva013401,Tva007798,Tva012190,Tva001535,Tva016823,Tva028510,Tva018555,Tva018902,Tva020922,Tva019300,Tva001046,Tva015529,Tva020007
	GO:0018904	ether metabolic process	13	20	7.22984e-06	0.000211955	Tva013401,Tva007798,Tva012190,Tva001535,Tva016823,Tva028510,Tva018555,Tva018902,Tva020922,Tva019300,Tva001046,Tva015529,Tva020007
	GO:0006771	riboflavin metabolic process	11	18	8.65101e-05	0.00176943	Tva017500,Tva008362,Tva007238,Tva002605,Tva016111,Tva009883,Tva002608,Tva002609,Tva000229,Tva000145,Tva012362
	GO:0009231	riboflavin biosynthetic process	11	18	8.65101e-05	0.00176943	Tva017500,Tva008362,Tva007238,Tva002605,Tva016111,Tva009883,Tva002608,Tva002609,Tva000229,Tva000145,Tva012362
	GO:0042726	flavin-containing compound metabolic process	11	18	8.65101e-05	0.00176943	Tva017500,Tva008362,Tva007238,Tva002605,Tva016111,Tva009883,Tva002608,Tva002609,Tva000229,Tva000145,Tva012362
	GO:0042727	flavin-containing compound biosynthetic process	11	18	8.65101e-05	0.00176943	Tva017500,Tva008362,Tva007238,Tva002605,Tva016111,Tva009883,Tva002608,Tva002609,Tva000229,Tva000145,Tva012362
	GO:0046434	organophosphate catabolic process	11	18	8.65101e-05	0.00176943	Tva013487,Tva003361,Tva009786,Tva017504,Tva003360,Tva023029,Tva002206,Tva004293,Tva021813,Tva022363,Tva003363
	GO:0044272	sulfur compound biosynthetic process	11	19	0.000170597	0.00333423	Tva008306,Tva003151,Tva005534,Tva010372,Tva022117,Tva014850,Tva010746,Tva025236,Tva000627,Tva000886,Tva000887
	GO:1901615	organic hydroxy compound metabolic process	10	16	0.000141634	0.00283107	Tva012114,Tva027539,Tva009786,Tva008860,Tva023029,Tva004293,Tva025394,Tva001774,Tva018422,Tva006681
	GO:0010629	negative regulation of gene expression	10	19	0.000940971	0.015047	Tva002903,Tva007659,Tva002227,Tva011619,Tva003420,Tva015474,Tva018066,Tva027896,Tva019578,Tva014696
	GO:0009069	serine family amino acid metabolic process	9	9	2.87722e-07	1.05438e-05	Tva027187,Tva015843,Tva003151,Tva022117,Tva010746,Tva000627,Tva000886,Tva025236,Tva000887
	GO:0007034	vacuolar transport	9	16	0.000912617	0.0147395	Tva000667,Tva001598,Tva027896,Tva018323,Tva007897,Tva003408,Tva006209,Tva007923,Tva007969
	GO:0000096	sulfur amino acid metabolic process	7	7	8.19929e-06	0.000212096	Tva022117,Tva010746,Tva025236,Tva000886,Tva000627,Tva003151,Tva000887
	GO:0000097	sulfur amino acid biosynthetic process	7	7	8.19929e-06	0.000212096	Tva022117,Tva010746,Tva025236,Tva000886,Tva000627,Tva003151,Tva000887
	GO:0006534	cysteine metabolic process	7	7	8.19929e-06	0.000212096	Tva022117,Tva010746,Tva025236,Tva000886,Tva000627,Tva003151,Tva000887
	GO:0006535	cysteine biosynthetic process from serine	7	7	8.19929e-06	0.000212096	Tva022117,Tva010746,Tva025236,Tva000886,Tva000627,Tva003151,Tva000887
	GO:0006563	L-serine metabolic process	7	7	8.19929e-06	0.000212096	Tva022117,Tva010746,Tva025236,Tva000886,Tva000627,Tva003151,Tva000887
	GO:0009070	serine family amino acid biosynthetic process	7	7	8.19929e-06	0.000212096	Tva022117,Tva010746,Tva025236,Tva000886,Tva000627,Tva003151,Tva000887
	GO:0019344	cysteine biosynthetic process	7	7	8.19929e-06	0.000212096	Tva022117,Tva010746,Tva025236,Tva000886,Tva000627,Tva003151,Tva000887
	GO:0006402	mRNA catabolic process	7	12	0.00266898	0.0372599	Tva018066,Tva015474,Tva002903,Tva007659,Tva011619,Tva003420,Tva014696
	GO:0006072	glycerol-3-phosphate metabolic process	6	7	0.000257007	0.00470912	Tva013487,Tva003361,Tva021813,Tva022363,Tva003363,Tva003360
	GO:0046168	glycerol-3-phosphate catabolic process	6	7	0.000257007	0.00470912	Tva013487,Tva003361,Tva021813,Tva022363,Tva003363,Tva003360
	GO:0052646	alditol phosphate metabolic process	6	7	0.000257007	0.00470912	Tva013487,Tva003361,Tva021813,Tva022363,Tva003363,Tva003360
	GO:0006081	cellular aldehyde metabolic process	6	8	0.000863508	0.0141954	Tva012114,Tva027539,Tva008860,Tva024663,Tva023126,Tva009817
Cellular Component	GO:0005623	cell	462	369	2.00871e-143	3.53332e-140	Tva015372,Tva010415,Tva001782,Tva010633,Tva017234,Tva022375,Tva016615,Tva005566,Tva013629,Tva002937,Tva027869,Tva019853,Tva001440,Tva021952,Tva015963,Tva001059,Tva013039,Tva023500,Tva003203,Tva015765,Tva017479,Tva016922,Tva009823,Tva014107,Tva027536,Tva012214,Tva015626,Tva009875,Tva000752,Tva018092,Tva001674,Tva029861,Tva018136,Tva027809,Tva009177,Tva019509,Tva022055,Tva025239,Tva007945,Tva003202…
	GO:0044464	cell part	462	406	1.09982e-129	3.86917e-127	Tva015372,Tva010415,Tva001782,Tva010633,Tva017234,Tva022375,Tva016615,Tva005566,Tva013629,Tva002937,Tva027869,Tva019853,Tva001440,Tva021952,Tva015963,Tva027896,Tva001059,Tva013039,Tva023500,Tva003203,Tva015765,Tva017479,Tva016922,Tva009823,Tva014107,Tva027536,Tva012214,Tva015626,Tva009875,Tva000752,Tva018092,Tva001674,Tva029861,Tva018136,Tva027809,Tva009177,Tva019509,Tva022055,Tva025239,Tva007945…
	GO:0005622	intracellular	460	406	1.09982e-129	3.86917e-127	Tva015372,Tva010415,Tva001782,Tva010633,Tva017234,Tva022375,Tva016615,Tva005566,Tva013629,Tva002937,Tva027869,Tva019853,Tva001440,Tva021952,Tva015963,Tva027896,Tva001059,Tva013039,Tva023500,Tva003203,Tva015765,Tva017479,Tva016922,Tva009823,Tva014107,Tva027536,Tva012214,Tva015626,Tva009875,Tva000752,Tva018092,Tva001674,Tva029861,Tva018136,Tva027809,Tva009177,Tva019509,Tva022055,Tva025239,Tva007945…
	GO:0044424	intracellular part	433	645	4.48704e-81	6.57725e-79	Tva015372,Tva010415,Tva001782,Tva010633,Tva017234,Tva022375,Tva016615,Tva005566,Tva013629,Tva004525,Tva014255,Tva002937,Tva027869,Tva015357,Tva019853,Tva001440,Tva021952,Tva015963,Tva027896,Tva001059,Tva013039,Tva023500,Tva003203,Tva015765,Tva017479,Tva016922,Tva009823,Tva014107,Tva004861,Tva027536,Tva012214,Tva015626,Tva009875,Tva000752,Tva018092,Tva001674,Tva029861,Tva018136,Tva014204,Tva027809…
	GO:0032991	macromolecular complex	374	784	6.15162e-67	8.32361e-65	Tva015372,Tva010415,Tva001782,Tva010633,Tva017234,Tva022375,Tva016615,Tva005566,Tva013629,Tva004525,Tva014255,Tva002937,Tva027869,Tva015357,Tva023126,Tva020348,Tva019853,Tva001440,Tva021952,Tva015963,Tva027896,Tva000740,Tva001059,Tva013039,Tva023500,Tva003203,Tva015765,Tva017479,Tva016922,Tva009823,Tva014107,Tva004861,Tva027536,Tva012214,Tva015626,Tva009875,Tva000752,Tva018092,Tva001674,Tva029861…
	GO:0043226	organelle	356	704	4.70157e-60	4.86475e-58	Tva015372,Tva010415,Tva001782,Tva010633,Tva017234,Tva022375,Tva016615,Tva005566,Tva013629,Tva002937,Tva027869,Tva019853,Tva001440,Tva021952,Tva015963,Tva027896,Tva001059,Tva013039,Tva023500,Tva003203,Tva015765,Tva017479,Tva016922,Tva009823,Tva014107,Tva004861,Tva027536,Tva012214,Tva015626,Tva009875,Tva000752,Tva018092,Tva001674,Tva029861,Tva018136,Tva005884,Tva012671,Tva027809,Tva009177,Tva019509…
	GO:0043229	intracellular organelle	355	704	4.70157e-60	4.86475e-58	Tva015372,Tva010415,Tva001782,Tva010633,Tva017234,Tva022375,Tva016615,Tva005566,Tva013629,Tva002937,Tva027869,Tva019853,Tva001440,Tva021952,Tva015963,Tva027896,Tva001059,Tva013039,Tva023500,Tva003203,Tva015765,Tva017479,Tva016922,Tva009823,Tva014107,Tva004861,Tva027536,Tva012214,Tva015626,Tva009875,Tva000752,Tva018092,Tva001674,Tva029861,Tva018136,Tva005884,Tva012671,Tva027809,Tva009177,Tva019509…
	GO:0005737	cytoplasm	349	1068	1.35606e-40	1.32517e-38	Tva015372,Tva010415,Tva012020,Tva003420,Tva001782,Tva010633,Tva017234,Tva022375,Tva016615,Tva005566,Tva013629,Tva004525,Tva014255,Tva002937,Tva027869,Tva015357,Tva019853,Tva007942,Tva001440,Tva021952,Tva015963,Tva027896,Tva001059,Tva013039,Tva006290,Tva023500,Tva003203,Tva015765,Tva017479,Tva016922,Tva009823,Tva014107,Tva029653,Tva006362,Tva004290,Tva027536,Tva012214,Tva015626,Tva009875,Tva000752…
	GO:0044444	cytoplasmic part	328	1054	2.75032e-34	2.54621e-32	Tva028026,Tva015372,Tva010415,Tva026761,Tva001782,Tva010633,Tva017234,Tva022375,Tva016615,Tva005566,Tva013629,Tva002937,Tva027869,Tva019853,Tva001440,Tva021952,Tva015963,Tva027896,Tva001059,Tva013039,Tva023500,Tva003203,Tva015765,Tva017479,Tva016922,Tva009823,Tva014107,Tva006362,Tva004861,Tva004290,Tva027536,Tva012214,Tva015626,Tva009875,Tva000752,Tva018092,Tva001674,Tva029861,Tva018136,Tva014204…
	GO:0043228	non-membrane-bounded organelle	314	1071	4.74756e-33	4.17547e-31	Tva028026,Tva015372,Tva010415,Tva026761,Tva001782,Tva010633,Tva017234,Tva022375,Tva016615,Tva005566,Tva013629,Tva002937,Tva027869,Tva019853,Tva001440,Tva021952,Tva015963,Tva027896,Tva001059,Tva013039,Tva023500,Tva003203,Tva015765,Tva017479,Tva016922,Tva009823,Tva014107,Tva006362,Tva004861,Tva004290,Tva027536,Tva012214,Tva015626,Tva009875,Tva000752,Tva018092,Tva001674,Tva029861,Tva018136,Tva014204…
	GO:0043232	intracellular non-membrane-bounded organelle	314	1478	1.62144e-26	1.29642e-24	Tva028026,Tva015372,Tva010415,Tva026761,Tva012020,Tva003420,Tva001782,Tva010633,Tva017234,Tva022375,Tva016615,Tva005566,Tva013629,Tva004525,Tva014255,Tva002937,Tva027869,Tva015357,Tva023126,Tva020348,Tva019853,Tva007942,Tva001440,Tva021952,Tva015963,Tva027896,Tva000740,Tva001059,Tva013039,Tva006290,Tva023500,Tva003203,Tva015765,Tva017479,Tva016922,Tva009823,Tva014107,Tva029653,Tva006362,Tva004861…
	GO:0030529	intracellular ribonucleoprotein complex	295	1614	2.10252e-25	1.54097e-23	Tva028026,Tva015372,Tva010415,Tva026761,Tva012020,Tva003420,Tva001782,Tva010633,Tva017234,Tva022375,Tva016615,Tva005566,Tva013629,Tva004525,Tva014255,Tva002937,Tva027869,Tva015357,Tva023126,Tva020348,Tva019853,Tva007942,Tva001440,Tva021952,Tva021874,Tva015963,Tva027896,Tva000740,Tva023207,Tva001059,Tva013039,Tva006290,Tva023500,Tva003203,Tva015765,Tva011883,Tva017479,Tva016922,Tva009823,Tva014107…
	GO:1990904	ribonucleoprotein complex	295	1643	3.97709e-24	2.69065e-22	Tva028026,Tva015372,Tva010415,Tva026761,Tva012020,Tva003420,Tva001782,Tva010633,Tva017234,Tva022375,Tva016615,Tva005566,Tva013629,Tva004525,Tva014255,Tva002937,Tva027869,Tva015357,Tva023126,Tva020348,Tva019853,Tva007942,Tva001440,Tva021952,Tva021874,Tva015963,Tva027896,Tva000740,Tva023207,Tva001059,Tva013039,Tva006290,Tva023500,Tva003203,Tva015765,Tva011883,Tva017479,Tva016922,Tva009823,Tva014107…
	GO:0005840	ribosome	290	1643	3.97709e-24	2.69065e-22	Tva028026,Tva015372,Tva010415,Tva026761,Tva012020,Tva003420,Tva001782,Tva010633,Tva017234,Tva022375,Tva016615,Tva005566,Tva013629,Tva004525,Tva014255,Tva002937,Tva027869,Tva015357,Tva023126,Tva020348,Tva019853,Tva007942,Tva001440,Tva021952,Tva021874,Tva015963,Tva027896,Tva000740,Tva023207,Tva001059,Tva013039,Tva006290,Tva023500,Tva003203,Tva015765,Tva011883,Tva017479,Tva016922,Tva009823,Tva014107…
	GO:0044391	ribosomal subunit	26	34	4.35121e-13	2.83473e-11	Tva012690,Tva021374,Tva022375,Tva005422,Tva005808,Tva005566,Tva026578,Tva023376,Tva004175,Tva015797,Tva012625,Tva026090,Tva009875,Tva004550,Tva004528,Tva023838,Tva024416,Tva009737,Tva018908,Tva015474,Tva017013,Tva026847,Tva014096,Tva002473,Tva025996,Tva014135
	GO:1905368	peptidase complex	19	16	1.11516e-07	4.4581e-06	Tva015152,Tva012020,Tva003604,Tva021198,Tva012817,Tva019247,Tva021312,Tva004714,Tva016529,Tva007480,Tva009889,Tva015248,Tva028769
	GO:0000502	proteasome complex	18	14	1.17493e-07	4.59269e-06	Tva004528,Tva023838,Tva005808,Tva022375,Tva023376,Tva014096,Tva012625,Tva026090,Tva002473,Tva004550,Tva009875,Tva025996
	GO:1905369	endopeptidase complex	18	28	1.5115e-07	5.65688e-06	Tva015152,Tva012020,Tva003604,Tva021198,Tva008112,Tva029653,Tva019247,Tva021312,Tva001899,Tva016529,Tva007480,Tva015248,Tva007942,Tva012817,Tva004714,Tva009889,Tva008036,Tva028769
	GO:0015934	large ribosomal subunit	14	28	1.5115e-07	5.65688e-06	Tva015152,Tva012020,Tva003604,Tva021198,Tva008112,Tva029653,Tva019247,Tva021312,Tva001899,Tva016529,Tva007480,Tva015248,Tva007942,Tva012817,Tva004714,Tva009889,Tva008036,Tva028769
	GO:0005839	proteasome core complex	13	32	4.1496e-07	1.48962e-05	Tva015152,Tva012020,Tva003604,Tva021198,Tva008112,Tva029653,Tva019247,Tva006362,Tva021312,Tva001899,Tva016529,Tva007480,Tva015248,Tva007942,Tva012817,Tva004714,Tva009889,Tva008036,Tva028769
	GO:0015935	small ribosomal subunit	12	20	8.11257e-07	2.854e-05	Tva024416,Tva012690,Tva009737,Tva018908,Tva021374,Tva005422,Tva015474,Tva017013,Tva005566,Tva026847,Tva026578,Tva004175,Tva015797,Tva014135
	GO:1990204	oxidoreductase complex	8	9	1.15245e-05	0.000293792	Tva013487,Tva003361,Tva027187,Tva015843,Tva003360,Tva021813,Tva022363,Tva003363
	GO:0019773	proteasome core complex, alpha-subunit complex	7	8	5.48405e-05	0.00125279	Tva004714,Tva016529,Tva015248,Tva015152,Tva003604,Tva021198,Tva012817
	GO:0009331	glycerol-3-phosphate dehydrogenase complex	6	7	0.000257007	0.00470912	Tva013487,Tva003361,Tva021813,Tva022363,Tva003363,Tva003360
	GO:0022626	cytosolic ribosome	6	7	0.000257007	0.00470912	Tva015474,Tva023838,Tva024416,Tva014096,Tva012625,Tva021374
Molecular Function	GO:0003735	structural constituent of ribosome	290	370	7.75044e-143	6.81652e-140	Tva015372,Tva010415,Tva001782,Tva010633,Tva017234,Tva022375,Tva016615,Tva005566,Tva013629,Tva002937,Tva027869,Tva019853,Tva001440,Tva021952,Tva015963,Tva001059,Tva013039,Tva023500,Tva003203,Tva015765,Tva017479,Tva016922,Tva009823,Tva014107,Tva027536,Tva012214,Tva015626,Tva009875,Tva000752,Tva018092,Tva001674,Tva029861,Tva018136,Tva027809,Tva009177,Tva019509,Tva022055,Tva025239,Tva007945,Tva003202…
	GO:0005198	structural molecule activity	295	416	5.43277e-125	9.55624e-123	Tva015372,Tva010415,Tva001782,Tva010633,Tva017234,Tva022375,Tva016615,Tva005566,Tva013629,Tva002937,Tva027869,Tva019853,Tva001440,Tva021952,Tva015963,Tva001059,Tva013039,Tva023500,Tva003203,Tva015765,Tva017479,Tva016922,Tva009823,Tva014107,Tva004861,Tva027536,Tva012214,Tva015626,Tva009875,Tva000752,Tva018092,Tva001674,Tva029861,Tva018136,Tva027809,Tva009177,Tva019509,Tva022055,Tva025239,Tva007945…
	GO:0019843	rRNA binding	18	22	2.69323e-10	1.39335e-08	Tva027297,Tva026359,Tva006752,Tva015976,Tva012629,Tva010633,Tva014333,Tva013629,Tva012625,Tva015670,Tva011720,Tva004149,Tva024416,Tva027476,Tva015474,Tva004926,Tva002561,Tva005202
	GO:0003723	RNA binding	73	200	2.13546e-09	1.04341e-07	Tva023424,Tva019628,Tva005373,Tva010633,Tva016615,Tva001824,Tva021539,Tva013629,Tva012625,Tva015670,Tva019468,Tva012833,Tva020348,Tva015001,Tva012241,Tva029199,Tva004528,Tva024062,Tva029773,Tva022992,Tva013333,Tva027896,Tva026789,Tva000285,Tva027972,Tva022084,Tva027297,Tva010265,Tva026359,Tva006752,Tva009339,Tva000896,Tva007342,Tva014505,Tva000131,Tva000752,Tva026019,Tva028326,Tva028589,Tva028332…
	GO:0016614	oxidoreductase activity, acting on CH-OH group of donors	36	77	1.93738e-08	8.96803e-07	Tva020083,Tva003361,Tva012728,Tva002608,Tva009862,Tva003360,Tva027499,Tva002609,Tva025863,Tva009079,Tva003363,Tva002605,Tva008378,Tva000145,Tva012362,Tva024663,Tva013487,Tva017500,Tva022065,Tva004701,Tva019453,Tva025860,Tva010174,Tva008362,Tva007238,Tva012172,Tva019456,Tva026910,Tva016111,Tva009883,Tva009817,Tva000229,Tva021666,Tva021813,Tva022363,Tva021596
	GO:0016616	oxidoreductase activity, acting on the CH-OH group of donors, NAD or NADP as acceptor	34	72	3.50653e-08	1.50439e-06	Tva020083,Tva003361,Tva012728,Tva002608,Tva009862,Tva003360,Tva027499,Tva002609,Tva025863,Tva009079,Tva003363,Tva002605,Tva008378,Tva000145,Tva012362,Tva024663,Tva013487,Tva017500,Tva022065,Tva004701,Tva019453,Tva025860,Tva010174,Tva008362,Tva007238,Tva019456,Tva026910,Tva016111,Tva009883,Tva009817,Tva000229,Tva021666,Tva021813,Tva022363
	GO:0004298	threonine-type endopeptidase activity	13	16	1.11516e-07	4.4581e-06	Tva015152,Tva012020,Tva003604,Tva021198,Tva012817,Tva019247,Tva021312,Tva004714,Tva016529,Tva007480,Tva009889,Tva015248,Tva028769
	GO:0070003	threonine-type peptidase activity	13	16	1.11516e-07	4.4581e-06	Tva015152,Tva012020,Tva003604,Tva021198,Tva012817,Tva019247,Tva021312,Tva004714,Tva016529,Tva007480,Tva009889,Tva015248,Tva028769
	GO:0015035	protein disulfide oxidoreductase activity	13	20	7.22984e-06	0.000211955	Tva013401,Tva007798,Tva012190,Tva001535,Tva016823,Tva028510,Tva018555,Tva018902,Tva020922,Tva019300,Tva001046,Tva015529,Tva020007
	GO:0015036	disulfide oxidoreductase activity	13	20	7.22984e-06	0.000211955	Tva013401,Tva007798,Tva012190,Tva001535,Tva016823,Tva028510,Tva018555,Tva018902,Tva020922,Tva019300,Tva001046,Tva015529,Tva020007
	GO:0004124	cysteine synthase activity	7	7	8.19929e-06	0.000212096	Tva022117,Tva010746,Tva025236,Tva000886,Tva000627,Tva003151,Tva000887
	GO:0022804	active transmembrane transporter activity	36	96	1.25549e-05	0.000311042	Tva026246,Tva014347,Tva020692,Tva027887,Tva023434,Tva021681,Tva015733,Tva013937,Tva022467,Tva011737,Tva023965,Tva013939,Tva023389,Tva015816,Tva014351,Tva019611,Tva023433,Tva010453,Tva022449,Tva023960,Tva021570,Tva025807,Tva026369,Tva003296,Tva023431,Tva011601,Tva018399,Tva013742,Tva015732,Tva013745,Tva019261,Tva013938,Tva003077,Tva003155,Tva026247,Tva013936
	GO:0008703	5-amino-6-(5-phosphoribosylamino)uracil reductase activity	11	16	1.72402e-05	0.000415418	Tva017500,Tva008362,Tva007238,Tva002605,Tva016111,Tva009883,Tva002608,Tva002609,Tva000229,Tva000145,Tva012362
	GO:0016667	oxidoreductase activity, acting on a sulfur group of donors	13	22	3.17939e-05	0.000745674	Tva013401,Tva007798,Tva012190,Tva001535,Tva016823,Tva028510,Tva018555,Tva018902,Tva020922,Tva019300,Tva001046,Tva015529,Tva020007
	GO:0016832	aldehyde-lyase activity	8	10	4.80529e-05	0.00111217	Tva017504,Tva013803,Tva010446,Tva014163,Tva016577,Tva016584,Tva016583,Tva003197
	GO:0051920	peroxiredoxin activity	8	11	0.000147005	0.00290542	Tva016598,Tva002314,Tva024109,Tva014138,Tva029897,Tva005989,Tva012053,Tva017633
	GO:0004367	glycerol-3-phosphate dehydrogenase [NAD+] activity	6	7	0.000257007	0.00470912	Tva013487,Tva003361,Tva021813,Tva022363,Tva003363,Tva003360
	GO:0015399	primary active transmembrane transporter activity	18	42	0.000276122	0.00490605	Tva015732,Tva026246,Tva019261,Tva013939,Tva020692,Tva013938,Tva023431,Tva023434,Tva021681,Tva011601,Tva013937,Tva015733,Tva015816,Tva026247,Tva022467,Tva023433,Tva013936,Tva023965
	GO:0015405	P-P-bond-hydrolysis-driven transmembrane transporter activity	18	42	0.000276122	0.00490605	Tva015732,Tva026246,Tva019261,Tva013939,Tva020692,Tva013938,Tva023431,Tva023434,Tva021681,Tva011601,Tva013937,Tva015733,Tva015816,Tva026247,Tva022467,Tva023433,Tva013936,Tva023965
	GO:0042626	ATPase activity, coupled to transmembrane movement of substances	18	42	0.000276122	0.00490605	Tva015732,Tva026246,Tva019261,Tva013939,Tva020692,Tva013938,Tva023431,Tva023434,Tva021681,Tva011601,Tva013937,Tva015733,Tva015816,Tva026247,Tva022467,Tva023433,Tva013936,Tva023965
	GO:0016209	antioxidant activity	12	24	0.000534126	0.00921106	Tva016598,Tva002314,Tva000881,Tva024109,Tva025228,Tva014138,Tva029897,Tva005989,Tva012053,Tva016256,Tva001471,Tva017633
	GO:0016820	hydrolase activity, acting on acid anhydrides, catalyzing transmembrane movement of substances	18	44	0.000548659	0.00929276	Tva015732,Tva026246,Tva019261,Tva013939,Tva020692,Tva013938,Tva023431,Tva023434,Tva021681,Tva011601,Tva013937,Tva015733,Tva015816,Tva026247,Tva022467,Tva023433,Tva013936,Tva023965
	GO:0016835	carbon-oxygen lyase activity	11	21	0.00054943	0.00929276	Tva009781,Tva026464,Tva010935,Tva003151,Tva022117,Tva010746,Tva025236,Tva000627,Tva000886,Tva014255,Tva000887
	GO:0016830	carbon-carbon lyase activity	11	22	0.000913362	0.0147395	Tva017504,Tva017091,Tva013803,Tva010446,Tva014163,Tva016577,Tva016584,Tva027456,Tva016583,Tva019416,Tva003197
	GO:0015238	drug transmembrane transporter activity	18	46	0.00102632	0.0155629	Tva023960,Tva021570,Tva014347,Tva025807,Tva026369,Tva027887,Tva003296,Tva018399,Tva011737,Tva013742,Tva013745,Tva023389,Tva003077,Tva003155,Tva014351,Tva019611,Tva010453,Tva022449
	GO:0015297	antiporter activity	18	46	0.00102632	0.0155629	Tva023960,Tva021570,Tva014347,Tva025807,Tva026369,Tva027887,Tva003296,Tva018399,Tva011737,Tva013742,Tva013745,Tva023389,Tva003077,Tva003155,Tva014351,Tva019611,Tva010453,Tva022449
	GO:0090484	drug transporter activity	18	46	0.00102632	0.0155629	Tva023960,Tva021570,Tva014347,Tva025807,Tva026369,Tva027887,Tva003296,Tva018399,Tva011737,Tva013742,Tva013745,Tva023389,Tva003077,Tva003155,Tva014351,Tva019611,Tva010453,Tva022449
	GO:0008097	5S rRNA binding	5	6	0.00118094	0.0177544	Tva015474,Tva004149,Tva013629,Tva010633,Tva014333
	GO:0048037	cofactor binding	39	134	0.00236423	0.0335377	Tva003361,Tva015907,Tva003360,Tva003309,Tva011696,Tva019974,Tva009079,Tva011942,Tva001696,Tva003363,Tva022883,Tva009630,Tva011308,Tva020493,Tva001450,Tva023355,Tva008378,Tva010704,Tva013487,Tva022065,Tva019453,Tva024425,Tva009723,Tva010025,Tva015086,Tva016930,Tva022380,Tva025646,Tva004861,Tva024426,Tva001032,Tva027094,Tva010174,Tva012556,Tva012172,Tva019456,Tva021813,Tva022363,Tva021596
	GO:0016615	malate dehydrogenase activity	13	31	0.00244047	0.0343423	Tva020083,Tva019456,Tva026910,Tva019453,Tva012728,Tva009862,Tva008378,Tva027499,Tva025863,Tva009079,Tva021666,Tva025860,Tva010174
	GO:0016684	oxidoreductase activity, acting on peroxide as acceptor	8	15	0.00279298	0.0386839	Tva016598,Tva002314,Tva024109,Tva014138,Tva029897,Tva005989,Tva012053,Tva017633
