# Supplementary material for: Transcriptional profile of Trichomonas vaginalis in response to metronidazole
Source: BMC Genomics. 2023 Jun 12;24:318. doi: 10.1186/s12864-023-09339-9 (PMC10262402; doi:10.1186/s12864-023-09339-9)
Supplement: Supplementary file 8 — Supplementary Material 8 [file 12864_2023_9339_MOESM8_ESM.xlsx]

## Sheet: Biological processes
Supplementary Table S4. The total significantly downregulated DEGs by GO enrichment analysis
GO_class	GO ID	GO_term	Hit_number	Background number	Rich-factor	P-Value	Q-Value	Gene IDs
Biological Process	GO:0043412	macromolecule modification	446	1306	0.34	4.78e-36	3.65e-33	Tva011734,Tva015716,Tva012868,Tva019658,Tva012989,Tva011145,Tva026393,Tva018712,Tva018170,Tva019072,Tva026975,Tva022551,Tva028604,Tva024439,Tva012262,Tva006476,Tva002008,Tva011502,Tva030022,Tva020752,Tva024530,Tva014863,Tva013196,Tva001225,Tva023541,Tva005809,Tva005629,Tva009657,Tva023909,Tva010896,Tva005141,Tva009365,Tva021327,Tva024078,Tva001431,Tva027573,Tva027506,Tva000292,Tva000918,Tva025121…
	GO:0006464	cellular protein modification process	435	1272	0.34	3.09e-35	1.18e-32	Tva011734,Tva015716,Tva012868,Tva019658,Tva012989,Tva011145,Tva026393,Tva018712,Tva018170,Tva019072,Tva026975,Tva022551,Tva028604,Tva024439,Tva012262,Tva006476,Tva002008,Tva011502,Tva030022,Tva020752,Tva024530,Tva014863,Tva013196,Tva001225,Tva023541,Tva005809,Tva005629,Tva009657,Tva023909,Tva010896,Tva009365,Tva021327,Tva024078,Tva001431,Tva027573,Tva027506,Tva000292,Tva000918,Tva025121,Tva016076…
	GO:0036211	protein modification process	435	1272	0.34	3.09e-35	1.18e-32	Tva011734,Tva015716,Tva012868,Tva019658,Tva012989,Tva011145,Tva026393,Tva018712,Tva018170,Tva019072,Tva026975,Tva022551,Tva028604,Tva024439,Tva012262,Tva006476,Tva002008,Tva011502,Tva030022,Tva020752,Tva024530,Tva014863,Tva013196,Tva001225,Tva023541,Tva005809,Tva005629,Tva009657,Tva023909,Tva010896,Tva009365,Tva021327,Tva024078,Tva001431,Tva027573,Tva027506,Tva000292,Tva000918,Tva025121,Tva016076…
	GO:0006468	protein phosphorylation	343	933	0.37	2.64e-34	6.62e-32	Tva011734,Tva019658,Tva012989,Tva011145,Tva018712,Tva026975,Tva022551,Tva028604,Tva024439,Tva006476,Tva002008,Tva020752,Tva024530,Tva014863,Tva013196,Tva001225,Tva005809,Tva009657,Tva023909,Tva010896,Tva009365,Tva021327,Tva001431,Tva027573,Tva000918,Tva000292,Tva019387,Tva014801,Tva017664,Tva007154,Tva015530,Tva018532,Tva008676,Tva011827,Tva013201,Tva016538,Tva006673,Tva013761,Tva010187,Tva026127…
	GO:0007165	signal transduction	165	493	0.33	2.06e-12	1.71e-10	Tva018968,Tva018210,Tva012274,Tva001488,Tva024296,Tva006067,Tva002946,Tva022455,Tva017186,Tva004551,Tva020871,Tva019575,Tva023136,Tva009217,Tva016203,Tva030116,Tva028393,Tva016149,Tva016113,Tva027449,Tva023295,Tva014274,Tva018360,Tva008955,Tva006649,Tva000972,Tva003459,Tva023997,Tva018114,Tva026435,Tva022587,Tva028962,Tva004762,Tva024854,Tva005224,Tva010581,Tva018461,Tva025026,Tva006337,Tva006837…
	GO:0023052	signaling	166	497	0.33	2.13e-12	1.71e-10	Tva018968,Tva018210,Tva012274,Tva001488,Tva024296,Tva006067,Tva002946,Tva022455,Tva017186,Tva004551,Tva020871,Tva019575,Tva023136,Tva009217,Tva016203,Tva030116,Tva028393,Tva016149,Tva016113,Tva027449,Tva023295,Tva014274,Tva018360,Tva008955,Tva006649,Tva000972,Tva003459,Tva023997,Tva018114,Tva026435,Tva022587,Tva028962,Tva004762,Tva024854,Tva005224,Tva010581,Tva018461,Tva025026,Tva006337,Tva006837…
	GO:0050794	regulation of cellular process	243	802	0.3	2.38e-12	1.82e-10	Tva018968,Tva018210,Tva012274,Tva001488,Tva019072,Tva024296,Tva022551,Tva017712,Tva006067,Tva002946,Tva022455,Tva017186,Tva004551,Tva014131,Tva013304,Tva029004,Tva005629,Tva004656,Tva020871,Tva019575,Tva023136,Tva009217,Tva026158,Tva016203,Tva011892,Tva030116,Tva027506,Tva028393,Tva016149,Tva016113,Tva027449,Tva023295,Tva016378,Tva014274,Tva006328,Tva028833,Tva018360,Tva008955,Tva001302,Tva006649…
	GO:0044700	single organism signaling	165	495	0.33	3.01e-12	1.99e-10	Tva018968,Tva018210,Tva012274,Tva001488,Tva024296,Tva006067,Tva002946,Tva022455,Tva017186,Tva004551,Tva020871,Tva019575,Tva023136,Tva009217,Tva016203,Tva030116,Tva028393,Tva016149,Tva016113,Tva027449,Tva023295,Tva014274,Tva018360,Tva008955,Tva006649,Tva000972,Tva003459,Tva023997,Tva018114,Tva026435,Tva022587,Tva028962,Tva004762,Tva024854,Tva005224,Tva010581,Tva018461,Tva025026,Tva006337,Tva006837…
	GO:0051716	cellular response to stimulus	189	588	0.32	3.03e-12	1.99e-10	Tva018968,Tva018210,Tva012274,Tva001488,Tva024296,Tva006067,Tva002946,Tva022455,Tva017186,Tva004551,Tva020871,Tva019575,Tva002879,Tva023136,Tva009217,Tva016203,Tva030116,Tva003523,Tva028393,Tva017667,Tva016149,Tva008448,Tva016113,Tva027449,Tva023295,Tva014274,Tva018360,Tva008955,Tva011752,Tva006649,Tva000972,Tva003459,Tva023997,Tva018114,Tva007543,Tva026435,Tva022587,Tva028962,Tva004762,Tva024854…
	GO:0007154	cell communication	166	499	0.33	3.11e-12	1.99e-10	Tva018968,Tva018210,Tva012274,Tva001488,Tva024296,Tva006067,Tva002946,Tva022455,Tva017186,Tva004551,Tva020871,Tva019575,Tva023136,Tva009217,Tva016203,Tva030116,Tva028393,Tva016149,Tva016113,Tva027449,Tva023295,Tva014274,Tva018360,Tva008955,Tva006649,Tva000972,Tva003459,Tva023997,Tva018114,Tva026435,Tva022587,Tva028962,Tva004762,Tva024854,Tva005224,Tva010581,Tva018461,Tva025026,Tva006337,Tva006837…
	GO:0065007	biological regulation	254	849	0.3	3.25e-12	1.99e-10	Tva018968,Tva018210,Tva012274,Tva001488,Tva019072,Tva024296,Tva022551,Tva017712,Tva006067,Tva002946,Tva022455,Tva017186,Tva004551,Tva014131,Tva013304,Tva029004,Tva005629,Tva004656,Tva020871,Tva019575,Tva023136,Tva009217,Tva026158,Tva016203,Tva011892,Tva003465,Tva030116,Tva027506,Tva017795,Tva028393,Tva016149,Tva021896,Tva016113,Tva027449,Tva023295,Tva016378,Tva014274,Tva006328,Tva028833,Tva018360…
	GO:0050789	regulation of biological process	246	822	0.3	7.24e-12	4.09e-10	Tva018968,Tva018210,Tva012274,Tva001488,Tva019072,Tva024296,Tva022551,Tva017712,Tva006067,Tva002946,Tva022455,Tva017186,Tva004551,Tva014131,Tva013304,Tva029004,Tva005629,Tva004656,Tva020871,Tva019575,Tva023136,Tva009217,Tva026158,Tva016203,Tva011892,Tva003465,Tva030116,Tva027506,Tva028393,Tva016149,Tva016113,Tva027449,Tva023295,Tva016378,Tva014274,Tva006328,Tva028833,Tva018360,Tva008955,Tva001302…
	GO:0050896	response to stimulus	197	650	0.3	3.46e-10	1.76e-08	Tva018968,Tva018210,Tva012274,Tva001488,Tva024296,Tva006067,Tva002946,Tva022455,Tva017186,Tva004551,Tva020871,Tva019575,Tva002879,Tva023136,Tva009217,Tva016203,Tva030116,Tva003523,Tva028393,Tva017667,Tva016149,Tva008448,Tva016113,Tva027449,Tva023295,Tva026967,Tva014274,Tva018360,Tva008955,Tva011752,Tva006649,Tva000972,Tva003459,Tva023997,Tva018114,Tva007543,Tva026435,Tva022587,Tva028962,Tva004762…
	GO:0019438	aromatic compound biosynthetic process	121	357	0.34	8.57e-10	4.21e-08	Tva016649,Tva012274,Tva023835,Tva025074,Tva017254,Tva009882,Tva008062,Tva028191,Tva009129,Tva006067,Tva022894,Tva022455,Tva029243,Tva028246,Tva010380,Tva004656,Tva027892,Tva019488,Tva013962,Tva009934,Tva005439,Tva003844,Tva005709,Tva001676,Tva026158,Tva013135,Tva011892,Tva001352,Tva019978,Tva016923,Tva016149,Tva001261,Tva006167,Tva007363,Tva015738,Tva015364,Tva019893,Tva014508,Tva009087,Tva008034…
	GO:0034654	nucleobase-containing compound biosynthetic process	119	350	0.34	9.56e-10	4.55e-08	Tva016649,Tva012274,Tva023835,Tva025074,Tva017254,Tva009882,Tva008062,Tva028191,Tva009129,Tva006067,Tva022894,Tva022455,Tva029243,Tva028246,Tva010380,Tva004656,Tva027892,Tva019488,Tva013962,Tva009934,Tva005439,Tva003844,Tva005709,Tva001676,Tva026158,Tva013135,Tva011892,Tva001352,Tva019978,Tva016923,Tva016149,Tva001261,Tva006167,Tva007363,Tva015738,Tva015364,Tva019893,Tva014508,Tva009087,Tva008034…
	GO:0044267	cellular protein metabolic process	452	1755	0.26	1.11e-09	5.12e-08	Tva011734,Tva015716,Tva012868,Tva019658,Tva012989,Tva011145,Tva026393,Tva018712,Tva018170,Tva019072,Tva026975,Tva022551,Tva028604,Tva024439,Tva012262,Tva006476,Tva002008,Tva011502,Tva030022,Tva020752,Tva024530,Tva014863,Tva013196,Tva001225,Tva023541,Tva005809,Tva005629,Tva009657,Tva023909,Tva010896,Tva009365,Tva021327,Tva024078,Tva001431,Tva027573,Tva027506,Tva000292,Tva000918,Tva025121,Tva016076…
	GO:0035556	intracellular signal transduction	112	336	0.33	1.06e-08	4.64e-07	Tva018968,Tva018210,Tva016649,Tva000134,Tva012274,Tva021328,Tva025074,Tva004757,Tva009882,Tva028191,Tva006067,Tva002946,Tva014585,Tva022455,Tva017186,Tva016809,Tva020564,Tva023391,Tva019488,Tva027603,Tva019575,Tva001676,Tva000659,Tva016203,Tva001352,Tva016149,Tva003965,Tva005476,Tva007178,Tva016113,Tva027449,Tva000798,Tva023295,Tva014508,Tva017055,Tva014130,Tva007256,Tva014274,Tva018588,Tva018360…
	GO:0018130	heterocycle biosynthetic process	123	379	0.32	1.21e-08	5.1e-07	Tva016649,Tva012274,Tva023835,Tva025074,Tva017254,Tva009882,Tva008062,Tva028191,Tva009129,Tva006067,Tva022894,Tva022455,Tva029243,Tva028246,Tva010380,Tva004656,Tva027892,Tva019488,Tva013962,Tva009934,Tva005439,Tva003844,Tva005709,Tva001676,Tva026158,Tva013135,Tva011892,Tva001352,Tva019978,Tva016923,Tva016149,Tva001261,Tva006167,Tva007363,Tva015738,Tva015364,Tva019893,Tva014508,Tva009087,Tva008034…
	GO:0019538	protein metabolic process	507	2033	0.25	1.24e-08	5.1e-07	Tva011734,Tva015716,Tva012868,Tva019658,Tva012989,Tva011145,Tva026393,Tva019975,Tva018712,Tva018170,Tva019072,Tva026975,Tva022551,Tva028604,Tva024439,Tva012262,Tva006476,Tva002008,Tva025429,Tva011502,Tva030022,Tva020752,Tva024530,Tva014863,Tva013196,Tva001225,Tva023541,Tva005809,Tva005629,Tva009657,Tva023909,Tva010896,Tva009365,Tva021327,Tva024078,Tva001431,Tva028011,Tva027573,Tva027506,Tva000292…
	GO:0016070	RNA metabolic process	131	413	0.32	1.93e-08	7.53e-07	Tva012397,Tva005434,Tva004656,Tva027892,Tva005141,Tva018002,Tva017819,Tva003844,Tva026158,Tva011892,Tva003465,Tva013205,Tva001261,Tva027111,Tva004378,Tva004815,Tva019893,Tva009087,Tva007732,Tva023237,Tva006328,Tva028833,Tva021794,Tva001302,Tva016238,Tva013599,Tva021422,Tva004532,Tva005540,Tva030442,Tva014553,Tva029867,Tva029248,Tva010267,Tva025910,Tva002959,Tva028893,Tva005193,Tva006837,Tva010042…
	GO:1901362	organic cyclic compound biosynthetic process	123	382	0.32	2.02e-08	7.7e-07	Tva016649,Tva012274,Tva023835,Tva025074,Tva017254,Tva009882,Tva008062,Tva028191,Tva009129,Tva006067,Tva022894,Tva022455,Tva029243,Tva028246,Tva010380,Tva004656,Tva027892,Tva019488,Tva013962,Tva009934,Tva005439,Tva003844,Tva005709,Tva001676,Tva026158,Tva013135,Tva011892,Tva001352,Tva019978,Tva016923,Tva016149,Tva001261,Tva006167,Tva007363,Tva015738,Tva015364,Tva019893,Tva014508,Tva009087,Tva008034…
	GO:0007018	microtubule-based movement	38	84	0.45	2.19e-07	7.97e-06	Tva018544,Tva003298,Tva026171,Tva022377,Tva021575,Tva019818,Tva024237,Tva011211,Tva002214,Tva013445,Tva012459,Tva003140,Tva028792,Tva021039,Tva021594,Tva013547,Tva022376,Tva010041,Tva025581,Tva026006,Tva016047,Tva001620,Tva015624,Tva023724,Tva012775,Tva017007,Tva014918,Tva010021,Tva005446,Tva000065,Tva012658,Tva024401,Tva020984,Tva024581,Tva001010,Tva015194,Tva018977,Tva015632
	GO:0006928	movement of cell or subcellular component	39	89	0.44	4.26e-07	1.51e-05	Tva018544,Tva003298,Tva026171,Tva022377,Tva021575,Tva019818,Tva024237,Tva011211,Tva002214,Tva013445,Tva012459,Tva003140,Tva028792,Tva021039,Tva017921,Tva021594,Tva013547,Tva022376,Tva010041,Tva025581,Tva026006,Tva016047,Tva001620,Tva015624,Tva023724,Tva012775,Tva017007,Tva014918,Tva010021,Tva005446,Tva000065,Tva012658,Tva024401,Tva020984,Tva024581,Tva001010,Tva015194,Tva018977,Tva015632
	GO:0006351	transcription, DNA-templated	75	219	0.34	9.01e-07	3.05e-05	Tva023835,Tva017254,Tva008062,Tva009129,Tva022894,Tva010380,Tva004656,Tva027892,Tva013962,Tva009934,Tva005439,Tva003844,Tva005709,Tva026158,Tva013135,Tva011892,Tva019978,Tva016923,Tva001261,Tva006167,Tva015738,Tva015364,Tva019893,Tva014508,Tva009087,Tva008034,Tva006328,Tva028833,Tva001302,Tva013344,Tva013599,Tva022646,Tva021422,Tva004532,Tva005540,Tva014553,Tva004372,Tva015637,Tva029867,Tva025910…
	GO:0032774	RNA biosynthetic process	76	223	0.34	9.46e-07	3.14e-05	Tva023835,Tva017254,Tva008062,Tva009129,Tva022894,Tva010380,Tva004656,Tva027892,Tva013962,Tva009934,Tva005439,Tva003844,Tva005709,Tva026158,Tva013135,Tva011892,Tva019978,Tva016923,Tva001261,Tva006167,Tva015738,Tva015364,Tva019893,Tva014508,Tva009087,Tva008034,Tva006328,Tva028833,Tva001302,Tva013344,Tva013599,Tva022646,Tva021422,Tva004532,Tva005540,Tva014553,Tva004372,Tva015637,Tva029867,Tva025910…
	GO:0097659	nucleic acid-templated transcription	75	220	0.34	1.1e-06	3.57e-05	Tva023835,Tva017254,Tva008062,Tva009129,Tva022894,Tva010380,Tva004656,Tva027892,Tva013962,Tva009934,Tva005439,Tva003844,Tva005709,Tva026158,Tva013135,Tva011892,Tva019978,Tva016923,Tva001261,Tva006167,Tva015738,Tva015364,Tva019893,Tva014508,Tva009087,Tva008034,Tva006328,Tva028833,Tva001302,Tva013344,Tva013599,Tva022646,Tva021422,Tva004532,Tva005540,Tva014553,Tva004372,Tva015637,Tva029867,Tva025910…
	GO:0044782	cilium organization	19	37	0.51	2.67e-05	0.000754	Tva015624,Tva021164,Tva001491,Tva023724,Tva000139,Tva012156,Tva005446,Tva022262,Tva000065,Tva012459,Tva017223,Tva012089,Tva025120,Tva007674,Tva001010,Tva018977,Tva021768,Tva026006,Tva016047
	GO:0022402	cell cycle process	28	66	0.42	3.67e-05	0.00102	Tva028521,Tva024647,Tva001509,Tva012391,Tva008448,Tva021164,Tva012156,Tva011211,Tva022551,Tva005327,Tva017712,Tva026099,Tva024645,Tva018409,Tva027774,Tva021039,Tva019227,Tva013304,Tva025120,Tva009822,Tva013085,Tva022106,Tva000235,Tva011405,Tva027506,Tva003523,Tva016241,Tva016250
	GO:0051171	regulation of nitrogen compound metabolic process	57	174	0.33	7.49e-05	0.00194	Tva021951,Tva019072,Tva017254,Tva008062,Tva015609,Tva009129,Tva003091,Tva022894,Tva014131,Tva010380,Tva006837,Tva028283,Tva015335,Tva015192,Tva004656,Tva022089,Tva013962,Tva027835,Tva009942,Tva009934,Tva005439,Tva005709,Tva026158,Tva013135,Tva011892,Tva019978,Tva016478,Tva006431,Tva006167,Tva021564,Tva015738,Tva014567,Tva026592,Tva015364,Tva014508,Tva016378,Tva015863,Tva003897,Tva004133,Tva012146…
	GO:0080090	regulation of primary metabolic process	57	174	0.33	7.49e-05	0.00194	Tva021951,Tva019072,Tva017254,Tva008062,Tva015609,Tva009129,Tva003091,Tva022894,Tva014131,Tva010380,Tva006837,Tva028283,Tva015335,Tva015192,Tva004656,Tva022089,Tva013962,Tva027835,Tva009942,Tva009934,Tva005439,Tva005709,Tva026158,Tva013135,Tva011892,Tva019978,Tva016478,Tva006431,Tva006167,Tva021564,Tva015738,Tva014567,Tva026592,Tva015364,Tva014508,Tva016378,Tva015863,Tva003897,Tva004133,Tva012146…
	GO:0019219	regulation of nucleobase-containing compound metabolic process	48	140	0.34	7.73e-05	0.00196	Tva017254,Tva008062,Tva015609,Tva009129,Tva003091,Tva022894,Tva014131,Tva010380,Tva006837,Tva028283,Tva004656,Tva022089,Tva013962,Tva027835,Tva009942,Tva009934,Tva005439,Tva005709,Tva026158,Tva013135,Tva011892,Tva019978,Tva006431,Tva006167,Tva021564,Tva015738,Tva026592,Tva015364,Tva014508,Tva015863,Tva003897,Tva012146,Tva006328,Tva028833,Tva006548,Tva011871,Tva005201,Tva001302,Tva026576,Tva012653…
	GO:0001578	microtubule bundle formation	8	10	0.8	8.82e-05	0.00213	Tva015624,Tva001491,Tva023724,Tva007674,Tva000139,Tva001010,Tva022262,Tva016047
	GO:0035082	axoneme assembly	8	10	0.8	8.82e-05	0.00213	Tva015624,Tva001491,Tva023724,Tva007674,Tva000139,Tva001010,Tva022262,Tva016047
	GO:0070286	axonemal dynein complex assembly	8	10	0.8	8.82e-05	0.00213	Tva015624,Tva001491,Tva023724,Tva007674,Tva000139,Tva001010,Tva022262,Tva016047
	GO:0000160	phosphorelay signal transduction system	7	8	0.88	9.45e-05	0.00225	Tva016809,Tva007178,Tva006097,Tva007256,Tva027449,Tva007125,Tva000798
	GO:0007049	cell cycle	34	90	0.38	9.96e-05	0.00234	Tva028521,Tva024647,Tva001509,Tva021164,Tva011211,Tva022551,Tva005327,Tva017712,Tva024645,Tva018409,Tva021039,Tva019227,Tva013304,Tva027835,Tva027506,Tva003523,Tva016478,Tva023061,Tva008448,Tva012391,Tva021564,Tva012156,Tva015364,Tva026099,Tva027774,Tva025120,Tva013085,Tva009822,Tva022106,Tva023755,Tva000235,Tva011405,Tva016250,Tva016241
	GO:0031323	regulation of cellular metabolic process	57	176	0.32	0.000106	0.00242	Tva021951,Tva019072,Tva017254,Tva008062,Tva015609,Tva009129,Tva003091,Tva022894,Tva014131,Tva010380,Tva006837,Tva028283,Tva015335,Tva015192,Tva004656,Tva022089,Tva013962,Tva027835,Tva009942,Tva009934,Tva005439,Tva005709,Tva026158,Tva013135,Tva011892,Tva019978,Tva016478,Tva006431,Tva006167,Tva021564,Tva015738,Tva014567,Tva026592,Tva015364,Tva014508,Tva016378,Tva015863,Tva003897,Tva004133,Tva012146…
	GO:0006396	RNA processing	44	128	0.34	0.000141	0.00316	Tva012397,Tva013407,Tva029248,Tva013658,Tva003464,Tva012741,Tva026859,Tva002959,Tva005434,Tva005193,Tva014092,Tva025682,Tva010042,Tva022806,Tva005141,Tva020718,Tva018002,Tva017819,Tva025378,Tva020841,Tva019740,Tva005235,Tva013205,Tva005346,Tva010417,Tva004378,Tva004815,Tva005408,Tva001307,Tva007732,Tva003198,Tva012088,Tva024541,Tva023237,Tva008611,Tva009088,Tva021794,Tva005938,Tva018056,Tva019912…
	GO:0060255	regulation of macromolecule metabolic process	59	186	0.32	0.000155	0.00342	Tva021951,Tva019072,Tva017254,Tva008062,Tva015609,Tva009129,Tva003091,Tva022894,Tva014131,Tva010380,Tva006837,Tva028283,Tva015335,Tva015192,Tva004656,Tva022089,Tva013962,Tva027835,Tva009942,Tva009934,Tva005439,Tva005709,Tva026158,Tva013135,Tva011892,Tva003465,Tva019978,Tva016478,Tva006431,Tva006167,Tva021564,Tva015738,Tva014567,Tva026592,Tva015364,Tva014261,Tva014508,Tva016378,Tva015863,Tva003897…
	GO:0031929	TOR signaling	16	32	0.5	0.000174	0.00373	Tva005476,Tva016113,Tva021328,Tva026125,Tva014585,Tva017186,Tva018588,Tva007155,Tva013375,Tva023391,Tva010263,Tva014638,Tva003723,Tva016876,Tva023997,Tva000036
	GO:0060271	cilium assembly	16	32	0.5	0.000174	0.00373	Tva015624,Tva021164,Tva001491,Tva023724,Tva000139,Tva012156,Tva022262,Tva000065,Tva012459,Tva017223,Tva012089,Tva025120,Tva007674,Tva001010,Tva021768,Tva016047
	GO:0006355	regulation of transcription, DNA-templated	45	133	0.34	0.000181	0.00373	Tva017254,Tva008062,Tva009129,Tva003091,Tva022894,Tva010380,Tva006837,Tva028283,Tva004656,Tva022089,Tva013962,Tva009942,Tva009934,Tva005439,Tva005709,Tva026158,Tva013135,Tva011892,Tva019978,Tva006431,Tva006167,Tva021564,Tva015738,Tva026592,Tva015364,Tva014508,Tva015863,Tva003897,Tva012146,Tva006328,Tva028833,Tva006548,Tva011871,Tva005201,Tva001302,Tva026576,Tva012653,Tva003927,Tva024068,Tva005473…
	GO:0009165	nucleotide biosynthetic process	45	133	0.34	0.000181	0.00373	Tva028962,Tva016649,Tva024118,Tva012274,Tva004762,Tva024854,Tva003088,Tva025074,Tva010581,Tva018158,Tva009882,Tva028191,Tva018625,Tva007946,Tva008102,Tva006067,Tva022455,Tva029243,Tva028246,Tva015096,Tva001665,Tva019488,Tva028830,Tva010974,Tva001676,Tva001352,Tva003028,Tva016149,Tva015702,Tva022456,Tva007363,Tva014508,Tva013865,Tva023932,Tva007256,Tva006548,Tva007596,Tva018360,Tva027821,Tva012228…
	GO:1901293	nucleoside phosphate biosynthetic process	45	133	0.34	0.000181	0.00373	Tva028962,Tva016649,Tva024118,Tva012274,Tva004762,Tva024854,Tva003088,Tva025074,Tva010581,Tva018158,Tva009882,Tva028191,Tva018625,Tva007946,Tva008102,Tva006067,Tva022455,Tva029243,Tva028246,Tva015096,Tva001665,Tva019488,Tva028830,Tva010974,Tva001676,Tva001352,Tva003028,Tva016149,Tva015702,Tva022456,Tva007363,Tva014508,Tva013865,Tva023932,Tva007256,Tva006548,Tva007596,Tva018360,Tva027821,Tva012228…
	GO:0009187	cyclic nucleotide metabolic process	39	111	0.35	0.000197	0.0039	Tva028962,Tva016649,Tva024118,Tva012274,Tva004762,Tva024854,Tva003088,Tva025074,Tva010581,Tva018158,Tva009882,Tva028191,Tva018625,Tva007946,Tva006067,Tva022455,Tva015096,Tva019488,Tva028830,Tva010974,Tva001676,Tva001352,Tva003028,Tva016149,Tva015702,Tva022456,Tva014508,Tva013865,Tva023932,Tva007256,Tva006548,Tva018360,Tva027821,Tva012228,Tva001664,Tva022470,Tva011094,Tva018114,Tva014203
	GO:0009190	cyclic nucleotide biosynthetic process	39	111	0.35	0.000197	0.0039	Tva028962,Tva016649,Tva024118,Tva012274,Tva004762,Tva024854,Tva003088,Tva025074,Tva010581,Tva018158,Tva009882,Tva028191,Tva018625,Tva007946,Tva006067,Tva022455,Tva015096,Tva019488,Tva028830,Tva010974,Tva001676,Tva001352,Tva003028,Tva016149,Tva015702,Tva022456,Tva014508,Tva013865,Tva023932,Tva007256,Tva006548,Tva018360,Tva027821,Tva012228,Tva001664,Tva022470,Tva011094,Tva018114,Tva014203
	GO:2000112	regulation of cellular macromolecule biosynthetic process	48	145	0.33	0.000203	0.00397	Tva017254,Tva008062,Tva009129,Tva003091,Tva022894,Tva014131,Tva010380,Tva006837,Tva028283,Tva004656,Tva022089,Tva013962,Tva027835,Tva009942,Tva009934,Tva005439,Tva005709,Tva026158,Tva013135,Tva011892,Tva019978,Tva006431,Tva006167,Tva021564,Tva015738,Tva026592,Tva015364,Tva014508,Tva015863,Tva003897,Tva004133,Tva012146,Tva006328,Tva028833,Tva006548,Tva011871,Tva005201,Tva001302,Tva026576,Tva012653…
	GO:1903506	regulation of nucleic acid-templated transcription	45	134	0.34	0.000219	0.00413	Tva017254,Tva008062,Tva009129,Tva003091,Tva022894,Tva010380,Tva006837,Tva028283,Tva004656,Tva022089,Tva013962,Tva009942,Tva009934,Tva005439,Tva005709,Tva026158,Tva013135,Tva011892,Tva019978,Tva006431,Tva006167,Tva021564,Tva015738,Tva026592,Tva015364,Tva014508,Tva015863,Tva003897,Tva012146,Tva006328,Tva028833,Tva006548,Tva011871,Tva005201,Tva001302,Tva026576,Tva012653,Tva003927,Tva024068,Tva005473…
	GO:2001141	regulation of RNA biosynthetic process	45	134	0.34	0.000219	0.00413	Tva017254,Tva008062,Tva009129,Tva003091,Tva022894,Tva010380,Tva006837,Tva028283,Tva004656,Tva022089,Tva013962,Tva009942,Tva009934,Tva005439,Tva005709,Tva026158,Tva013135,Tva011892,Tva019978,Tva006431,Tva006167,Tva021564,Tva015738,Tva026592,Tva015364,Tva014508,Tva015863,Tva003897,Tva012146,Tva006328,Tva028833,Tva006548,Tva011871,Tva005201,Tva001302,Tva026576,Tva012653,Tva003927,Tva024068,Tva005473…
	GO:0009889	regulation of biosynthetic process	48	146	0.33	0.000244	0.00442	Tva017254,Tva008062,Tva009129,Tva003091,Tva022894,Tva014131,Tva010380,Tva006837,Tva028283,Tva004656,Tva022089,Tva013962,Tva027835,Tva009942,Tva009934,Tva005439,Tva005709,Tva026158,Tva013135,Tva011892,Tva019978,Tva006431,Tva006167,Tva021564,Tva015738,Tva026592,Tva015364,Tva014508,Tva015863,Tva003897,Tva004133,Tva012146,Tva006328,Tva028833,Tva006548,Tva011871,Tva005201,Tva001302,Tva026576,Tva012653…
	GO:0010556	regulation of macromolecule biosynthetic process	48	146	0.33	0.000244	0.00442	Tva017254,Tva008062,Tva009129,Tva003091,Tva022894,Tva014131,Tva010380,Tva006837,Tva028283,Tva004656,Tva022089,Tva013962,Tva027835,Tva009942,Tva009934,Tva005439,Tva005709,Tva026158,Tva013135,Tva011892,Tva019978,Tva006431,Tva006167,Tva021564,Tva015738,Tva026592,Tva015364,Tva014508,Tva015863,Tva003897,Tva004133,Tva012146,Tva006328,Tva028833,Tva006548,Tva011871,Tva005201,Tva001302,Tva026576,Tva012653…
	GO:0031326	regulation of cellular biosynthetic process	48	146	0.33	0.000244	0.00442	Tva017254,Tva008062,Tva009129,Tva003091,Tva022894,Tva014131,Tva010380,Tva006837,Tva028283,Tva004656,Tva022089,Tva013962,Tva027835,Tva009942,Tva009934,Tva005439,Tva005709,Tva026158,Tva013135,Tva011892,Tva019978,Tva006431,Tva006167,Tva021564,Tva015738,Tva026592,Tva015364,Tva014508,Tva015863,Tva003897,Tva004133,Tva012146,Tva006328,Tva028833,Tva006548,Tva011871,Tva005201,Tva001302,Tva026576,Tva012653…
	GO:0051252	regulation of RNA metabolic process	45	135	0.33	0.000265	0.00465	Tva017254,Tva008062,Tva009129,Tva003091,Tva022894,Tva010380,Tva006837,Tva028283,Tva004656,Tva022089,Tva013962,Tva009942,Tva009934,Tva005439,Tva005709,Tva026158,Tva013135,Tva011892,Tva019978,Tva006431,Tva006167,Tva021564,Tva015738,Tva026592,Tva015364,Tva014508,Tva015863,Tva003897,Tva012146,Tva006328,Tva028833,Tva006548,Tva011871,Tva005201,Tva001302,Tva026576,Tva012653,Tva003927,Tva024068,Tva005473…
	GO:0019222	regulation of metabolic process	59	190	0.31	0.000292	0.005	Tva021951,Tva019072,Tva017254,Tva008062,Tva015609,Tva009129,Tva003091,Tva022894,Tva014131,Tva010380,Tva006837,Tva028283,Tva015335,Tva015192,Tva004656,Tva022089,Tva013962,Tva027835,Tva009942,Tva009934,Tva005439,Tva005709,Tva026158,Tva013135,Tva011892,Tva003465,Tva019978,Tva016478,Tva006431,Tva006167,Tva021564,Tva015738,Tva014567,Tva026592,Tva015364,Tva014261,Tva014508,Tva016378,Tva015863,Tva003897…
	GO:0048193	Golgi vesicle transport	19	43	0.44	0.000343	0.00581	Tva014451,Tva011586,Tva003552,Tva001779,Tva011476,Tva008033,Tva025149,Tva026479,Tva017665,Tva015035,Tva000179,Tva004083,Tva025909,Tva014140,Tva005717,Tva009579,Tva001500,Tva004342,Tva005907
	GO:0030031	cell projection assembly	16	34	0.47	0.000421	0.0069	Tva015624,Tva021164,Tva001491,Tva023724,Tva000139,Tva012156,Tva022262,Tva000065,Tva012459,Tva017223,Tva012089,Tva025120,Tva007674,Tva001010,Tva021768,Tva016047
	GO:0120031	plasma membrane bounded cell projection assembly	16	34	0.47	0.000421	0.0069	Tva015624,Tva021164,Tva001491,Tva023724,Tva000139,Tva012156,Tva022262,Tva000065,Tva012459,Tva017223,Tva012089,Tva025120,Tva007674,Tva001010,Tva021768,Tva016047
	GO:0007017	microtubule-based process	58	189	0.31	0.000458	0.00743	Tva018544,Tva003298,Tva021164,Tva026171,Tva000139,Tva023758,Tva022377,Tva021575,Tva019818,Tva024237,Tva011211,Tva002214,Tva013445,Tva012459,Tva003140,Tva028792,Tva021039,Tva024061,Tva021594,Tva002869,Tva013547,Tva022376,Tva010041,Tva025581,Tva026006,Tva016047,Tva015615,Tva001620,Tva015624,Tva012391,Tva001491,Tva023724,Tva012775,Tva017007,Tva012156,Tva014918,Tva025887,Tva010021,Tva005446,Tva022262…
	GO:0030030	cell projection organization	19	44	0.43	0.00049	0.00778	Tva015624,Tva021164,Tva001491,Tva023724,Tva000139,Tva012156,Tva005446,Tva022262,Tva000065,Tva012459,Tva017223,Tva012089,Tva025120,Tva007674,Tva001010,Tva018977,Tva021768,Tva026006,Tva016047
	GO:0120036	plasma membrane bounded cell projection organization	19	44	0.43	0.00049	0.00778	Tva015624,Tva021164,Tva001491,Tva023724,Tva000139,Tva012156,Tva005446,Tva022262,Tva000065,Tva012459,Tva017223,Tva012089,Tva025120,Tva007674,Tva001010,Tva018977,Tva021768,Tva026006,Tva016047
	GO:0010468	regulation of gene expression	48	154	0.31	0.000939	0.0139	Tva017254,Tva008062,Tva009129,Tva003091,Tva022894,Tva010380,Tva006837,Tva028283,Tva004656,Tva022089,Tva013962,Tva009942,Tva009934,Tva005439,Tva005709,Tva026158,Tva013135,Tva011892,Tva003465,Tva019978,Tva006431,Tva006167,Tva021564,Tva015738,Tva026592,Tva015364,Tva014261,Tva014508,Tva015863,Tva003897,Tva004133,Tva012146,Tva006328,Tva028833,Tva006548,Tva011871,Tva005201,Tva001302,Tva026576,Tva012653…
	GO:0006366	transcription from RNA polymerase II promoter	13	27	0.48	0.00111	0.0163	Tva010380,Tva004656,Tva019893,Tva018075,Tva026342,Tva022646,Tva003232,Tva026158,Tva003524,Tva004532,Tva004372,Tva003091,Tva009129
	GO:0006352	DNA-templated transcription, initiation	17	41	0.41	0.00165	0.0217	Tva016923,Tva001261,Tva023835,Tva019893,Tva009087,Tva023537,Tva025635,Tva013344,Tva030113,Tva009942,Tva026342,Tva013599,Tva017547,Tva005540,Tva004372,Tva025374,Tva006431
	GO:0006741	NADP biosynthetic process	4	4	1	0.00171	0.0217	Tva028246,Tva007363,Tva001665,Tva008102
	GO:0036159	inner dynein arm assembly	4	4	1	0.00171	0.0217	Tva001010,Tva015624,Tva023724,Tva016047
	GO:0006888	ER to Golgi vesicle-mediated transport	12	25	0.48	0.00178	0.0218	Tva014451,Tva011586,Tva003552,Tva008033,Tva017665,Tva015035,Tva000179,Tva004083,Tva014140,Tva001500,Tva004342,Tva005907
	GO:0090407	organophosphate biosynthetic process	47	155	0.3	0.00199	0.0236	Tva028962,Tva016649,Tva024118,Tva012274,Tva004762,Tva024854,Tva003088,Tva025074,Tva010581,Tva018158,Tva009882,Tva028191,Tva018625,Tva007946,Tva008102,Tva006067,Tva022455,Tva029243,Tva028246,Tva015096,Tva001665,Tva019488,Tva028830,Tva010974,Tva001676,Tva001352,Tva003028,Tva016149,Tva015702,Tva022456,Tva007363,Tva014508,Tva013865,Tva014747,Tva023932,Tva007256,Tva006548,Tva007596,Tva018360,Tva027821…
	GO:0006793	phosphorus metabolic process	436	1912	0.23	0.002	0.0236	Tva025471,Tva011734,Tva012868,Tva019658,Tva012989,Tva011145,Tva018712,Tva026975,Tva022551,Tva028604,Tva024439,Tva006476,Tva006067,Tva002008,Tva020752,Tva024530,Tva014863,Tva013196,Tva001225,Tva005809,Tva009657,Tva023909,Tva010896,Tva009365,Tva021327,Tva001431,Tva027573,Tva027506,Tva000292,Tva000918,Tva016076,Tva009454,Tva019387,Tva014801,Tva017664,Tva007154,Tva015530,Tva018532,Tva008676,Tva011827…
	GO:0006796	phosphate-containing compound metabolic process	435	1908	0.23	0.00206	0.0239	Tva025471,Tva011734,Tva012868,Tva019658,Tva012989,Tva011145,Tva018712,Tva026975,Tva022551,Tva028604,Tva024439,Tva006476,Tva006067,Tva002008,Tva020752,Tva024530,Tva014863,Tva013196,Tva001225,Tva005809,Tva009657,Tva023909,Tva010896,Tva009365,Tva021327,Tva001431,Tva027573,Tva027506,Tva000292,Tva000918,Tva016076,Tva009454,Tva019387,Tva014801,Tva017664,Tva007154,Tva015530,Tva018532,Tva008676,Tva011827…
	GO:0018095	protein polyglutamylation	15	35	0.43	0.00207	0.0239	Tva030022,Tva019054,Tva018325,Tva024723,Tva000547,Tva011554,Tva010877,Tva009642,Tva025392,Tva022443,Tva006294,Tva022833,Tva007359,Tva004516,Tva011502
	GO:0018200	peptidyl-glutamic acid modification	15	35	0.43	0.00207	0.0239	Tva030022,Tva019054,Tva018325,Tva024723,Tva000547,Tva011554,Tva010877,Tva009642,Tva025392,Tva022443,Tva006294,Tva022833,Tva007359,Tva004516,Tva011502
	GO:0010564	regulation of cell cycle process	12	26	0.46	0.00271	0.0306	Tva028521,Tva024647,Tva001509,Tva013304,Tva025120,Tva021164,Tva013085,Tva012156,Tva017712,Tva027506,Tva024645,Tva016241
	GO:0000819	sister chromatid segregation	9	17	0.53	0.00291	0.0319	Tva019227,Tva008448,Tva009822,Tva011211,Tva005327,Tva026099,Tva003523,Tva018409,Tva021039
	GO:0007059	chromosome segregation	10	20	0.5	0.00295	0.0319	Tva019227,Tva008448,Tva009822,Tva011211,Tva022551,Tva005327,Tva026099,Tva003523,Tva018409,Tva021039
	GO:0016192	vesicle-mediated transport	55	191	0.29	0.00314	0.0335	Tva012999,Tva020523,Tva014568,Tva010771,Tva001779,Tva018375,Tva019847,Tva024258,Tva025149,Tva026479,Tva018028,Tva030151,Tva015035,Tva017102,Tva001640,Tva009579,Tva001500,Tva004709,Tva013800,Tva017235,Tva011476,Tva008033,Tva007769,Tva019707,Tva016262,Tva011586,Tva020738,Tva002559,Tva023799,Tva029268,Tva004083,Tva003289,Tva014451,Tva013673,Tva022560,Tva003552,Tva010682,Tva001579,Tva009830,Tva012159…
	GO:0007264	small GTPase mediated signal transduction	43	144	0.3	0.00412	0.0434	Tva018210,Tva000134,Tva009008,Tva004757,Tva015756,Tva002946,Tva022978,Tva027611,Tva017022,Tva006337,Tva027600,Tva020101,Tva027603,Tva019575,Tva007156,Tva000659,Tva016203,Tva023227,Tva014681,Tva017036,Tva010379,Tva003965,Tva010009,Tva018709,Tva014772,Tva022966,Tva003774,Tva001076,Tva008688,Tva014130,Tva006214,Tva014274,Tva027895,Tva003615,Tva006649,Tva009739,Tva010781,Tva018344,Tva026259,Tva026435…
	GO:0065009	regulation of molecular function	20	55	0.36	0.00431	0.0446	Tva021951,Tva021896,Tva015738,Tva010875,Tva014567,Tva029808,Tva019072,Tva016378,Tva000558,Tva004133,Tva006395,Tva006837,Tva015192,Tva015335,Tva019757,Tva009942,Tva005473,Tva018665,Tva006431,Tva016478
	GO:0098813	nuclear chromosome segregation	9	18	0.5	0.00478	0.0479	Tva019227,Tva008448,Tva009822,Tva011211,Tva005327,Tva026099,Tva003523,Tva018409,Tva021039
Cellular Component	GO:0043234	protein complex	158	488	0.32	1.13e-10	5.93e-09	Tva012999,Tva018375,Tva003298,Tva019847,Tva000139,Tva030151,Tva015035,Tva014231,Tva001640,Tva025824,Tva004709,Tva017186,Tva015306,Tva024564,Tva002879,Tva017666,Tva026158,Tva016262,Tva003523,Tva008448,Tva023799,Tva016113,Tva001800,Tva016439,Tva019893,Tva006328,Tva013673,Tva022560,Tva009140,Tva001302,Tva023997,Tva005571,Tva007543,Tva004532,Tva001779,Tva021164,Tva005304,Tva006358,Tva021446,Tva018409…
	GO:0005634	nucleus	112	326	0.34	1.52e-09	6.83e-08	Tva012397,Tva013407,Tva000499,Tva019662,Tva026732,Tva023835,Tva017254,Tva029410,Tva008062,Tva013216,Tva025184,Tva009129,Tva009702,Tva025682,Tva004656,Tva027892,Tva024230,Tva000471,Tva024564,Tva002879,Tva005709,Tva026158,Tva017795,Tva017667,Tva005346,Tva016923,Tva013239,Tva001261,Tva021154,Tva027111,Tva015738,Tva027542,Tva016439,Tva012533,Tva019893,Tva001307,Tva025935,Tva007732,Tva009165,Tva008835…
	GO:0043227	membrane-bounded organelle	134	446	0.3	4.58e-07	1.59e-05	Tva012397,Tva026732,Tva015035,Tva009702,Tva004656,Tva027892,Tva024230,Tva000471,Tva024564,Tva002879,Tva026158,Tva017795,Tva017667,Tva001261,Tva027111,Tva027542,Tva016439,Tva012533,Tva019893,Tva007732,Tva015975,Tva001325,Tva011930,Tva001302,Tva013599,Tva007543,Tva004532,Tva028384,Tva014553,Tva021768,Tva023992,Tva001779,Tva029248,Tva005304,Tva002542,Tva024760,Tva002304,Tva021446,Tva007306,Tva025635…
	GO:0043231	intracellular membrane-bounded organelle	123	408	0.3	1.13e-06	3.58e-05	Tva012397,Tva014568,Tva013407,Tva000499,Tva019662,Tva026732,Tva025149,Tva023835,Tva017254,Tva029410,Tva008062,Tva013216,Tva025184,Tva009129,Tva009702,Tva025682,Tva004656,Tva027892,Tva024230,Tva000471,Tva024564,Tva002879,Tva005709,Tva026158,Tva017795,Tva017667,Tva005346,Tva016923,Tva013239,Tva001261,Tva021154,Tva027111,Tva015738,Tva027542,Tva016439,Tva012533,Tva019893,Tva001307,Tva025935,Tva007732…
	GO:0044428	nuclear part	42	111	0.38	1.53e-05	0.000456	Tva015637,Tva012397,Tva013407,Tva019662,Tva029410,Tva026859,Tva022614,Tva018743,Tva013216,Tva025184,Tva009129,Tva003091,Tva025682,Tva024230,Tva024564,Tva021400,Tva026342,Tva002879,Tva026158,Tva021769,Tva015739,Tva017795,Tva005346,Tva014588,Tva016923,Tva016439,Tva019893,Tva008835,Tva012088,Tva009648,Tva001325,Tva005938,Tva018056,Tva011930,Tva001302,Tva024228,Tva003232,Tva007543,Tva022646,Tva003524…
	GO:0044451	nucleoplasm part	18	34	0.53	2.54e-05	0.000731	Tva016923,Tva019893,Tva026859,Tva013216,Tva003091,Tva009129,Tva018056,Tva001302,Tva024564,Tva026342,Tva007543,Tva003232,Tva022646,Tva004532,Tva003524,Tva015739,Tva026158,Tva025374
	GO:0005929	cilium	19	40	0.48	0.000106	0.00242	Tva022763,Tva015624,Tva001620,Tva021164,Tva001491,Tva026171,Tva023724,Tva000139,Tva022377,Tva012156,Tva006358,Tva022262,Tva028792,Tva017921,Tva025120,Tva007674,Tva001010,Tva025581,Tva016047
	GO:0044441	ciliary part	17	36	0.47	0.000265	0.00465	Tva015624,Tva001620,Tva021164,Tva001491,Tva026171,Tva023724,Tva000139,Tva022377,Tva012156,Tva006358,Tva022262,Tva028792,Tva025120,Tva007674,Tva001010,Tva025581,Tva016047
	GO:0038201	TOR complex	15	30	0.5	0.000277	0.0048	Tva018588,Tva017186,Tva005476,Tva007155,Tva016113,Tva013375,Tva021328,Tva014638,Tva010263,Tva016876,Tva003723,Tva026125,Tva023997,Tva000036,Tva014585
	GO:0005654	nucleoplasm	18	41	0.44	0.000538	0.00846	Tva016923,Tva019893,Tva026859,Tva013216,Tva003091,Tva009129,Tva018056,Tva001302,Tva024564,Tva026342,Tva007543,Tva003232,Tva022646,Tva004532,Tva003524,Tva015739,Tva026158,Tva025374
	GO:0005930	axoneme	13	26	0.5	0.000708	0.0108	Tva015624,Tva001620,Tva001491,Tva026171,Tva023724,Tva007674,Tva000139,Tva022377,Tva001010,Tva022262,Tva025581,Tva028792,Tva016047
	GO:0097014	ciliary plasm	13	26	0.5	0.000708	0.0108	Tva015624,Tva001620,Tva001491,Tva026171,Tva023724,Tva007674,Tva000139,Tva022377,Tva001010,Tva022262,Tva025581,Tva028792,Tva016047
	GO:0005635	nuclear envelope	9	15	0.6	0.00089	0.0134	Tva009648,Tva016439,Tva029410,Tva024228,Tva008835,Tva021769,Tva017795,Tva022614,Tva025184
	GO:0031981	nuclear lumen	24	64	0.38	0.00114	0.0165	Tva016923,Tva019662,Tva019893,Tva026859,Tva013216,Tva009129,Tva003091,Tva018056,Tva024230,Tva001302,Tva011930,Tva024564,Tva021400,Tva026342,Tva002879,Tva022646,Tva007543,Tva003232,Tva026158,Tva004532,Tva003524,Tva015739,Tva025374,Tva005346
	GO:0042995	cell projection	19	47	0.4	0.0013	0.0185	Tva022763,Tva015624,Tva001620,Tva021164,Tva001491,Tva026171,Tva023724,Tva000139,Tva022377,Tva012156,Tva006358,Tva022262,Tva028792,Tva017921,Tva025120,Tva007674,Tva001010,Tva025581,Tva016047
	GO:0120025	plasma membrane bounded cell projection	19	47	0.4	0.0013	0.0185	Tva022763,Tva015624,Tva001620,Tva021164,Tva001491,Tva026171,Tva023724,Tva000139,Tva022377,Tva012156,Tva006358,Tva022262,Tva028792,Tva017921,Tva025120,Tva007674,Tva001010,Tva025581,Tva016047
	GO:0005643	nuclear pore	8	13	0.62	0.0014	0.0195	Tva029410,Tva024228,Tva009648,Tva021769,Tva008835,Tva022614,Tva025184,Tva016439
	GO:0016592	mediator complex	8	13	0.62	0.0014	0.0195	Tva001302,Tva003232,Tva022646,Tva003524,Tva004532,Tva026158,Tva003091,Tva009129
	GO:0044463	cell projection part	17	41	0.41	0.00165	0.0217	Tva015624,Tva001620,Tva021164,Tva001491,Tva026171,Tva023724,Tva000139,Tva022377,Tva012156,Tva006358,Tva022262,Tva028792,Tva025120,Tva007674,Tva001010,Tva025581,Tva016047
	GO:0120038	plasma membrane bounded cell projection part	17	41	0.41	0.00165	0.0217	Tva015624,Tva001620,Tva021164,Tva001491,Tva026171,Tva023724,Tva000139,Tva022377,Tva012156,Tva006358,Tva022262,Tva028792,Tva025120,Tva007674,Tva001010,Tva025581,Tva016047
	GO:0090575	RNA polymerase II transcription factor complex	4	4	1	0.00171	0.0217	Tva026342,Tva016923,Tva025374,Tva019893
	GO:0012507	ER to Golgi transport vesicle membrane	10	19	0.53	0.0018	0.0218	Tva011586,Tva008033,Tva017665,Tva015035,Tva000179,Tva004083,Tva014140,Tva001500,Tva004342,Tva005907
	GO:0030127	COPII vesicle coat	10	19	0.53	0.0018	0.0218	Tva011586,Tva008033,Tva017665,Tva015035,Tva000179,Tva004083,Tva014140,Tva001500,Tva004342,Tva005907
	GO:0030134	ER to Golgi transport vesicle	10	19	0.53	0.0018	0.0218	Tva011586,Tva008033,Tva017665,Tva015035,Tva000179,Tva004083,Tva014140,Tva001500,Tva004342,Tva005907
	GO:0031974	membrane-enclosed lumen	24	68	0.35	0.00294	0.0319	Tva016923,Tva019662,Tva019893,Tva026859,Tva013216,Tva009129,Tva003091,Tva018056,Tva024230,Tva001302,Tva011930,Tva024564,Tva021400,Tva026342,Tva002879,Tva022646,Tva007543,Tva003232,Tva026158,Tva004532,Tva003524,Tva015739,Tva025374,Tva005346
	GO:0043233	organelle lumen	24	68	0.35	0.00294	0.0319	Tva016923,Tva019662,Tva019893,Tva026859,Tva013216,Tva009129,Tva003091,Tva018056,Tva024230,Tva001302,Tva011930,Tva024564,Tva021400,Tva026342,Tva002879,Tva022646,Tva007543,Tva003232,Tva026158,Tva004532,Tva003524,Tva015739,Tva025374,Tva005346
	GO:0070013	intracellular organelle lumen	24	68	0.35	0.00294	0.0319	Tva016923,Tva019662,Tva019893,Tva026859,Tva013216,Tva009129,Tva003091,Tva018056,Tva024230,Tva001302,Tva011930,Tva024564,Tva021400,Tva026342,Tva002879,Tva022646,Tva007543,Tva003232,Tva026158,Tva004532,Tva003524,Tva015739,Tva025374,Tva005346
	GO:0000159	protein phosphatase type 2A complex	15	37	0.41	0.00396	0.0419	Tva020100,Tva000867,Tva004551,Tva002046,Tva001488,Tva004702,Tva003459,Tva000972,Tva024296,Tva011913,Tva018461,Tva017524,Tva009775,Tva014899,Tva007465
	GO:0044422	organelle part	116	456	0.25	0.00418	0.0437	Tva012397,Tva014568,Tva013407,Tva019662,Tva003298,Tva026732,Tva000139,Tva025149,Tva023835,Tva023758,Tva029410,Tva015035,Tva008110,Tva019117,Tva013216,Tva001500,Tva025184,Tva009129,Tva025682,Tva008033,Tva024061,Tva015192,Tva024230,Tva024564,Tva002879,Tva013547,Tva022376,Tva026158,Tva026921,Tva017795,Tva003523,Tva016047,Tva015615,Tva005346,Tva016923,Tva013239,Tva011586,Tva001261,Tva001620,Tva021154…
	GO:0005956	protein kinase CK2 complex	11	24	0.46	0.00433	0.0446	Tva018573,Tva021693,Tva018616,Tva012870,Tva014231,Tva017666,Tva026356,Tva025824,Tva009714,Tva013042,Tva006613
	GO:0030658	transport vesicle membrane	10	21	0.48	0.00461	0.0472	Tva011586,Tva008033,Tva017665,Tva015035,Tva000179,Tva004083,Tva014140,Tva001500,Tva004342,Tva005907
Molecular Function	GO:0004672	protein kinase activity	355	946	0.38	8.87e-38	1.35e-34	Tva011734,Tva019658,Tva012989,Tva011145,Tva018712,Tva026975,Tva022551,Tva028604,Tva024439,Tva006476,Tva002008,Tva020752,Tva024530,Tva014863,Tva013196,Tva001225,Tva005809,Tva009657,Tva023909,Tva010896,Tva009365,Tva021327,Tva001431,Tva027573,Tva000292,Tva000918,Tva019387,Tva014801,Tva017664,Tva007154,Tva015530,Tva018532,Tva008676,Tva011827,Tva013201,Tva016538,Tva006673,Tva013761,Tva010187,Tva026127…
	GO:0016773	phosphotransferase activity, alcohol group as acceptor	366	1014	0.36	9.03e-35	2.76e-32	Tva011734,Tva019658,Tva012989,Tva011145,Tva018712,Tva026975,Tva022551,Tva028604,Tva024439,Tva006476,Tva002008,Tva020752,Tva024530,Tva014863,Tva013196,Tva001225,Tva005809,Tva009657,Tva023909,Tva010896,Tva009365,Tva021327,Tva001431,Tva027573,Tva000292,Tva000918,Tva019387,Tva014801,Tva017664,Tva007154,Tva015530,Tva018532,Tva008676,Tva011827,Tva013201,Tva016538,Tva006673,Tva013761,Tva010187,Tva026127…
	GO:0016301	kinase activity	388	1102	0.35	3.04e-34	6.62e-32	Tva011734,Tva019658,Tva012989,Tva011145,Tva018712,Tva026975,Tva022551,Tva028604,Tva024439,Tva006476,Tva002008,Tva020752,Tva024530,Tva014863,Tva013196,Tva001225,Tva005809,Tva009657,Tva023909,Tva010896,Tva009365,Tva021327,Tva001431,Tva027573,Tva000292,Tva000918,Tva019387,Tva014801,Tva017664,Tva007154,Tva015530,Tva018532,Tva008676,Tva011827,Tva013201,Tva016538,Tva006673,Tva013761,Tva010187,Tva026127…
	GO:0005524	ATP binding	449	1437	0.31	3.73e-26	6.33e-24	Tva011734,Tva003298,Tva019658,Tva012989,Tva011145,Tva000518,Tva018712,Tva026975,Tva023168,Tva022551,Tva018031,Tva028604,Tva024439,Tva006476,Tva002008,Tva026664,Tva020752,Tva024530,Tva014863,Tva013196,Tva001225,Tva012863,Tva005809,Tva009657,Tva000471,Tva023909,Tva010896,Tva009365,Tva021327,Tva001431,Tva027573,Tva000918,Tva000292,Tva028369,Tva021969,Tva019387,Tva014801,Tva017664,Tva007154,Tva015530…
	GO:0032559	adenyl ribonucleotide binding	449	1437	0.31	3.73e-26	6.33e-24	Tva011734,Tva003298,Tva019658,Tva012989,Tva011145,Tva000518,Tva018712,Tva026975,Tva023168,Tva022551,Tva018031,Tva028604,Tva024439,Tva006476,Tva002008,Tva026664,Tva020752,Tva024530,Tva014863,Tva013196,Tva001225,Tva012863,Tva005809,Tva009657,Tva000471,Tva023909,Tva010896,Tva009365,Tva021327,Tva001431,Tva027573,Tva000918,Tva000292,Tva028369,Tva021969,Tva019387,Tva014801,Tva017664,Tva007154,Tva015530…
	GO:0030554	adenyl nucleotide binding	449	1439	0.31	5.23e-26	7.98e-24	Tva011734,Tva003298,Tva019658,Tva012989,Tva011145,Tva000518,Tva018712,Tva026975,Tva023168,Tva022551,Tva018031,Tva028604,Tva024439,Tva006476,Tva002008,Tva026664,Tva020752,Tva024530,Tva014863,Tva013196,Tva001225,Tva012863,Tva005809,Tva009657,Tva000471,Tva023909,Tva010896,Tva009365,Tva021327,Tva001431,Tva027573,Tva000918,Tva000292,Tva028369,Tva021969,Tva019387,Tva014801,Tva017664,Tva007154,Tva015530…
	GO:0032555	purine ribonucleotide binding	555	1893	0.29	3.9e-25	4.96e-23	Tva003298,Tva019658,Tva011122,Tva026975,Tva022551,Tva018031,Tva028604,Tva011162,Tva002008,Tva026664,Tva001897,Tva014863,Tva013196,Tva012863,Tva005809,Tva010896,Tva009365,Tva021327,Tva001431,Tva027573,Tva000918,Tva022501,Tva028369,Tva019387,Tva014801,Tva017664,Tva007154,Tva015891,Tva008676,Tva013201,Tva016538,Tva016505,Tva006673,Tva010187,Tva026127,Tva016357,Tva000410,Tva020244,Tva024660,Tva012379…
	GO:0035639	purine ribonucleoside triphosphate binding	555	1893	0.29	3.9e-25	4.96e-23	Tva003298,Tva019658,Tva011122,Tva026975,Tva022551,Tva018031,Tva028604,Tva011162,Tva002008,Tva026664,Tva001897,Tva014863,Tva013196,Tva012863,Tva005809,Tva010896,Tva009365,Tva021327,Tva001431,Tva027573,Tva000918,Tva022501,Tva028369,Tva019387,Tva014801,Tva017664,Tva007154,Tva015891,Tva008676,Tva013201,Tva016538,Tva016505,Tva006673,Tva010187,Tva026127,Tva016357,Tva000410,Tva020244,Tva024660,Tva012379…
	GO:0017076	purine nucleotide binding	555	1902	0.29	1.42e-24	1.66e-22	Tva003298,Tva019658,Tva011122,Tva026975,Tva022551,Tva018031,Tva028604,Tva011162,Tva002008,Tva026664,Tva001897,Tva014863,Tva013196,Tva012863,Tva005809,Tva010896,Tva009365,Tva021327,Tva001431,Tva027573,Tva000918,Tva022501,Tva028369,Tva019387,Tva014801,Tva017664,Tva007154,Tva015891,Tva008676,Tva013201,Tva016538,Tva016505,Tva006673,Tva010187,Tva026127,Tva016357,Tva000410,Tva020244,Tva024660,Tva012379…
	GO:0032553	ribonucleotide binding	558	1920	0.29	2.97e-24	3.24e-22	Tva003298,Tva019658,Tva011122,Tva026975,Tva022551,Tva018031,Tva028604,Tva011162,Tva002008,Tva026664,Tva001897,Tva014863,Tva013196,Tva012863,Tva005809,Tva010896,Tva009365,Tva021327,Tva001431,Tva027573,Tva000918,Tva022501,Tva028369,Tva019387,Tva014801,Tva017664,Tva007154,Tva015891,Tva008676,Tva013201,Tva016538,Tva016505,Tva006673,Tva010187,Tva026127,Tva016357,Tva000410,Tva020244,Tva024660,Tva012379…
	GO:0097367	carbohydrate derivative binding	558	1930	0.29	1.2e-23	1.22e-21	Tva003298,Tva019658,Tva011122,Tva026975,Tva022551,Tva018031,Tva028604,Tva011162,Tva002008,Tva026664,Tva001897,Tva014863,Tva013196,Tva012863,Tva005809,Tva010896,Tva009365,Tva021327,Tva001431,Tva027573,Tva000918,Tva022501,Tva028369,Tva019387,Tva014801,Tva017664,Tva007154,Tva015891,Tva008676,Tva013201,Tva016538,Tva016505,Tva006673,Tva010187,Tva026127,Tva016357,Tva000410,Tva020244,Tva024660,Tva012379…
	GO:0043168	anion binding	570	1995	0.29	7.56e-23	7.2e-21	Tva003298,Tva019658,Tva011122,Tva026975,Tva022551,Tva018031,Tva028604,Tva011162,Tva002008,Tva026664,Tva001897,Tva014863,Tva013196,Tva012863,Tva005809,Tva010896,Tva009365,Tva021327,Tva001431,Tva027573,Tva000918,Tva022501,Tva028369,Tva019387,Tva014801,Tva017664,Tva007154,Tva015891,Tva008676,Tva003230,Tva013201,Tva016538,Tva016505,Tva006673,Tva010187,Tva026127,Tva016357,Tva000410,Tva020244,Tva024660…
	GO:0043167	ion binding	654	2437	0.27	5.82e-19	5.22e-17	Tva003298,Tva019658,Tva011122,Tva009206,Tva026975,Tva022551,Tva018031,Tva028604,Tva011162,Tva002008,Tva026664,Tva025429,Tva001897,Tva014863,Tva013196,Tva012863,Tva005809,Tva010896,Tva009365,Tva021327,Tva001431,Tva027573,Tva000918,Tva022501,Tva028369,Tva019387,Tva014801,Tva017664,Tva007154,Tva015891,Tva008676,Tva003230,Tva013201,Tva016538,Tva030290,Tva016505,Tva006673,Tva010187,Tva026127,Tva016357…
	GO:0004112	cyclic-nucleotide phosphodiesterase activity	30	43	0.7	3.4e-12	1.99e-10	Tva014234,Tva017386,Tva002985,Tva017617,Tva027449,Tva023943,Tva021843,Tva012923,Tva025398,Tva026660,Tva008555,Tva024434,Tva000477,Tva025026,Tva002882,Tva026803,Tva011710,Tva023314,Tva022792,Tva022339,Tva019744,Tva004706,Tva023136,Tva009217,Tva010066,Tva010261,Tva017340,Tva028393,Tva014767,Tva019064
	GO:0004114	3',5'-cyclic-nucleotide phosphodiesterase activity	30	43	0.7	3.4e-12	1.99e-10	Tva014234,Tva017386,Tva002985,Tva017617,Tva027449,Tva023943,Tva021843,Tva012923,Tva025398,Tva026660,Tva008555,Tva024434,Tva000477,Tva025026,Tva002882,Tva026803,Tva011710,Tva023314,Tva022792,Tva022339,Tva019744,Tva004706,Tva023136,Tva009217,Tva010066,Tva010261,Tva017340,Tva028393,Tva014767,Tva019064
	GO:0008081	phosphoric diester hydrolase activity	31	47	0.66	1.47e-11	7.98e-10	Tva014234,Tva017386,Tva002985,Tva017617,Tva027449,Tva023943,Tva021843,Tva012923,Tva025398,Tva026660,Tva008555,Tva024434,Tva019237,Tva000477,Tva025026,Tva002882,Tva026803,Tva011710,Tva023314,Tva022792,Tva022339,Tva019744,Tva004706,Tva023136,Tva009217,Tva010066,Tva010261,Tva017340,Tva028393,Tva014767,Tva019064
	GO:0042578	phosphoric ester hydrolase activity	60	148	0.41	1.33e-08	5.33e-07	Tva028521,Tva024647,Tva001509,Tva012868,Tva000122,Tva017617,Tva023943,Tva021843,Tva012923,Tva025398,Tva016772,Tva026660,Tva025205,Tva024434,Tva017712,Tva024645,Tva022078,Tva025026,Tva026803,Tva011710,Tva023314,Tva013304,Tva022792,Tva019744,Tva011730,Tva004706,Tva023136,Tva009217,Tva010066,Tva027506,Tva017340,Tva028393,Tva020841,Tva016076,Tva019064,Tva009454,Tva014234,Tva002985,Tva017386,Tva027449…
	GO:0098772	molecular function regulator	77	215	0.36	8.03e-08	2.99e-06	Tva021951,Tva018210,Tva001488,Tva012870,Tva019072,Tva004757,Tva024296,Tva014231,Tva025824,Tva020100,Tva004551,Tva014131,Tva027603,Tva019575,Tva016117,Tva017666,Tva000659,Tva016203,Tva003965,Tva002046,Tva000805,Tva016378,Tva014130,Tva004133,Tva014899,Tva014274,Tva027648,Tva006649,Tva023755,Tva003459,Tva000972,Tva010781,Tva026435,Tva022587,Tva011753,Tva009008,Tva017917,Tva018461,Tva015756,Tva013042…
	GO:0003774	motor activity	31	70	0.44	4.9e-06	0.000153	Tva018544,Tva001620,Tva003298,Tva026171,Tva022377,Tva021575,Tva017007,Tva012775,Tva019818,Tva014918,Tva024237,Tva011211,Tva010021,Tva008110,Tva002214,Tva013445,Tva003140,Tva028792,Tva012658,Tva021039,Tva024401,Tva020984,Tva024581,Tva021594,Tva013547,Tva015194,Tva022376,Tva010041,Tva026921,Tva025581,Tva015632
	GO:0005515	protein binding	591	2530	0.23	1.18e-05	0.000361	Tva026091,Tva018210,Tva024902,Tva014545,Tva023489,Tva010347,Tva014284,Tva002026,Tva007727,Tva015203,Tva013196,Tva009887,Tva024061,Tva029999,Tva016050,Tva012785,Tva023136,Tva013065,Tva000918,Tva028393,Tva028369,Tva009454,Tva018757,Tva017162,Tva024409,Tva025224,Tva003238,Tva000416,Tva018423,Tva002333,Tva022092,Tva016505,Tva000336,Tva010187,Tva022778,Tva000804,Tva003207,Tva004513,Tva011475,Tva024237…
	GO:0003777	microtubule motor activity	29	67	0.43	1.69e-05	0.000495	Tva018544,Tva001620,Tva003298,Tva026171,Tva022377,Tva021575,Tva017007,Tva012775,Tva019818,Tva014918,Tva024237,Tva011211,Tva010021,Tva002214,Tva013445,Tva003140,Tva028792,Tva012658,Tva021039,Tva024401,Tva020984,Tva024581,Tva021594,Tva013547,Tva015194,Tva022376,Tva010041,Tva025581,Tva015632
	GO:0008017	microtubule binding	19	38	0.5	4.33e-05	0.00118	Tva012391,Tva021575,Tva017007,Tva019818,Tva024237,Tva011211,Tva002214,Tva019451,Tva013445,Tva012658,Tva021039,Tva008123,Tva020984,Tva022106,Tva021594,Tva015194,Tva000235,Tva011405,Tva016250
	GO:0005085	guanyl-nucleotide exchange factor activity	33	85	0.39	6.72e-05	0.0018	Tva018210,Tva009008,Tva004757,Tva015756,Tva022978,Tva027611,Tva027600,Tva020101,Tva027603,Tva019575,Tva000659,Tva014681,Tva003965,Tva010009,Tva005080,Tva000805,Tva003774,Tva022966,Tva008688,Tva014130,Tva006214,Tva014274,Tva027895,Tva012583,Tva003615,Tva006649,Tva010781,Tva018344,Tva026259,Tva026435,Tva011753,Tva008824,Tva022587
	GO:0016849	phosphorus-oxygen lyase activity	39	111	0.35	0.000197	0.0039	Tva028962,Tva016649,Tva024118,Tva012274,Tva004762,Tva024854,Tva003088,Tva025074,Tva010581,Tva018158,Tva009882,Tva028191,Tva018625,Tva007946,Tva006067,Tva022455,Tva015096,Tva019488,Tva028830,Tva010974,Tva001676,Tva001352,Tva003028,Tva016149,Tva015702,Tva022456,Tva014508,Tva013865,Tva023932,Tva007256,Tva006548,Tva018360,Tva027821,Tva012228,Tva001664,Tva022470,Tva011094,Tva018114,Tva014203
	GO:0030234	enzyme regulator activity	44	130	0.34	0.00021	0.00406	Tva021951,Tva001488,Tva012870,Tva019072,Tva017917,Tva024296,Tva014231,Tva025824,Tva018461,Tva013042,Tva006613,Tva020100,Tva004551,Tva014131,Tva015335,Tva016117,Tva017666,Tva026356,Tva016203,Tva007465,Tva018709,Tva002046,Tva004671,Tva014772,Tva018616,Tva014567,Tva004702,Tva016378,Tva004133,Tva009714,Tva017524,Tva014899,Tva000867,Tva018573,Tva021693,Tva027648,Tva019757,Tva014091,Tva023755,Tva003459…
	GO:0015631	tubulin binding	22	52	0.42	0.000257	0.00462	Tva012391,Tva021575,Tva017007,Tva019818,Tva024237,Tva011211,Tva002214,Tva019451,Tva013445,Tva012658,Tva021039,Tva008123,Tva020984,Tva024061,Tva022106,Tva021594,Tva007325,Tva015194,Tva018572,Tva000235,Tva011405,Tva016250
	GO:0000988	transcription factor activity, protein binding	17	37	0.46	0.000398	0.00667	Tva006167,Tva012146,Tva007497,Tva009129,Tva003091,Tva028833,Tva022894,Tva010380,Tva004656,Tva001302,Tva024564,Tva026576,Tva003232,Tva022646,Tva004532,Tva003524,Tva026158
	GO:0003712	transcription cofactor activity	15	32	0.47	0.000669	0.0104	Tva028833,Tva022894,Tva006167,Tva001302,Tva026576,Tva024564,Tva022646,Tva003232,Tva026158,Tva003524,Tva004532,Tva012146,Tva007497,Tva003091,Tva009129
	GO:0000989	transcription factor activity, transcription factor binding	16	36	0.44	0.000922	0.0138	Tva006167,Tva012146,Tva007497,Tva009129,Tva003091,Tva022894,Tva028833,Tva004656,Tva001302,Tva024564,Tva026576,Tva003232,Tva022646,Tva004532,Tva003524,Tva026158
	GO:0019208	phosphatase regulator activity	15	34	0.44	0.00145	0.02	Tva020100,Tva000867,Tva004551,Tva002046,Tva001488,Tva004702,Tva003459,Tva000972,Tva024296,Tva011913,Tva018461,Tva017524,Tva009775,Tva014899,Tva007465
	GO:0019888	protein phosphatase regulator activity	15	34	0.44	0.00145	0.02	Tva020100,Tva000867,Tva004551,Tva002046,Tva001488,Tva004702,Tva003459,Tva000972,Tva024296,Tva011913,Tva018461,Tva017524,Tva009775,Tva014899,Tva007465
	GO:0019887	protein kinase regulator activity	13	28	0.46	0.00169	0.0217	Tva018573,Tva021693,Tva018616,Tva012870,Tva023755,Tva014231,Tva017666,Tva026356,Tva025824,Tva004133,Tva009714,Tva013042,Tva006613
	GO:0003951	NAD+ kinase activity	4	4	1	0.00171	0.0217	Tva028246,Tva007363,Tva001665,Tva008102
	GO:0000155	phosphorelay sensor kinase activity	5	6	0.83	0.00173	0.0217	Tva016809,Tva006097,Tva007256,Tva007125,Tva000798
	GO:0004673	protein histidine kinase activity	5	6	0.83	0.00173	0.0217	Tva016809,Tva006097,Tva007256,Tva007125,Tva000798
	GO:0016775	phosphotransferase activity, nitrogenous group as acceptor	5	6	0.83	0.00173	0.0217	Tva016809,Tva006097,Tva007256,Tva007125,Tva000798
	GO:0016757	transferase activity, transferring glycosyl groups	54	183	0.3	0.00191	0.0229	Tva002081,Tva017710,Tva009190,Tva019097,Tva013367,Tva018170,Tva021416,Tva011992,Tva028513,Tva017343,Tva013016,Tva012741,Tva012822,Tva026767,Tva026634,Tva024505,Tva014262,Tva017759,Tva013373,Tva019057,Tva019537,Tva028346,Tva015006,Tva011497,Tva025449,Tva015182,Tva017300,Tva017124,Tva013087,Tva015196,Tva015740,Tva023104,Tva020092,Tva019162,Tva007341,Tva005257,Tva002911,Tva014093,Tva023905,Tva021682…
	GO:0019207	kinase regulator activity	13	29	0.45	0.00251	0.0287	Tva018573,Tva021693,Tva018616,Tva012870,Tva023755,Tva014231,Tva017666,Tva026356,Tva025824,Tva004133,Tva009714,Tva013042,Tva006613
	GO:0004540	ribonuclease activity	8	14	0.57	0.00268	0.0305	Tva018002,Tva014092,Tva017260,Tva003644,Tva023145,Tva022806,Tva005434,Tva005193
	GO:0001076	transcription factor activity, RNA polymerase II transcription factor binding	9	17	0.53	0.00291	0.0319	Tva004656,Tva001302,Tva003232,Tva022646,Tva026158,Tva003524,Tva004532,Tva003091,Tva009129
	GO:0005488	binding	1337	6293	0.21	0.00312	0.0335	Tva026091,Tva019658,Tva003173,Tva023489,Tva010347,Tva026975,Tva014284,Tva028604,Tva002026,Tva007727,Tva011162,Tva002008,Tva026664,Tva025429,Tva014863,Tva012863,Tva024061,Tva004656,Tva029999,Tva010896,Tva001431,Tva013065,Tva027573,Tva028393,Tva028369,Tva009454,Tva018757,Tva017162,Tva001261,Tva019387,Tva007154,Tva003230,Tva002333,Tva016538,Tva030290,Tva016505,Tva010187,Tva022778,Tva000410,Tva012379…
	GO:0001104	RNA polymerase II transcription cofactor activity	8	15	0.53	0.00472	0.0479	Tva001302,Tva003232,Tva022646,Tva003524,Tva004532,Tva026158,Tva003091,Tva009129
	GO:0008173	RNA methyltransferase activity	9	18	0.5	0.00478	0.0479	Tva004390,Tva004378,Tva005408,Tva005141,Tva017819,Tva030442,Tva013205,Tva023237,Tva024541
